# Supplementary material for: Neuroanatomical location of lung cancer brain metastases in 234 patients with a focus on cancer subtyping and biomarkers
Source: PLoS One. 2024 Nov 21;19(11):e0314205. doi: 10.1371/journal.pone.0314205 (PMC11581295; doi:10.1371/journal.pone.0314205)
Supplement: S2 File — (XLS) [file pone.0314205.s002.xls]

## Sheet: ANON_MET_DATA_REV_2024jul01d_wo_ST
	clin_hx	primary_site	report_lung_type	ihc_corr_lung	frontal	parietal	temporal	occipital	cerebellum	other_loc	ttf1_corr	p63_corr	egfr	alk	pdl1	ras	braf_v600	braf	ros1	alk_fish	year	anon_id
1	0	LUNG	NSmCC	ADENO	1	0	0	0	0	0	1	-99	NA	NA	NA	NA	NA	NA	NA	NA	12	92675399628
2	1	MELANOMA	NA	NA	1	0	0	0	0	0	NA	NA	NA	NA	NA	NA	NA	NA	NA	NA	14	140136147402
3	1	LUNG	ADENO	ADENO	0	0	0	1	0	0	1	-99	NA	NA	NA	NA	NA	NA	NA	NA	12	958681758118
4	0	LUNG	LCNEC	LCNEC	0	1	0	0	0	0	1	-99	NA	NA	NA	NA	NA	NA	NA	NA	16	5739361496999
5	1	LUNG	SqCC	SqCC	0	0	1	0	0	0	-1	-99	NA	NA	NA	NA	NA	NA	NA	NA	15	6565234105536
6	0	LUNG	ADENO	ADENO	1	0	0	0	0	0	1	1	-99	-1	2	-99	-99	-99	-99	-99	19	14788624166940
7	1	LUNG	ADENO	ADENO	0	0	0	0	1	0	1	-99	NA	NA	NA	NA	NA	NA	NA	NA	14	16864773954392
8	2	MELANOMA	NA	NA	1	0	0	0	0	0	NA	NA	NA	NA	NA	NA	NA	NA	NA	NA	13	17062395395491
9	1	BREAST	NA	NA	1	1	0	0	0	1	NA	NA	NA	NA	NA	NA	NA	NA	NA	NA	20	17406140237111
10	0	CRC	NA	NA	0	0	0	0	1	0	NA	NA	NA	NA	NA	NA	NA	NA	NA	NA	14	18696356850047
11	1	LUNG	ADENO	ADENO	0	0	0	0	1	1	1	-99	NA	NA	NA	NA	NA	NA	NA	NA	12	19205599169431
12	0	MELANOMA	NA	NA	0	0	0	1	0	0	NA	NA	NA	NA	NA	NA	NA	NA	NA	NA	17	23638793906244
13	0	BREAST	NA	NA	0	0	0	0	1	0	NA	NA	NA	NA	NA	NA	NA	NA	NA	NA	18	26502741301918
14	2	LUNG	NSmCC	ADENO	1	0	0	0	0	0	1	-99	NA	NA	NA	NA	NA	NA	NA	NA	19	35268974070710
15	1	BREAST	NA	NA	1	0	0	0	0	0	NA	NA	NA	NA	NA	NA	NA	NA	NA	NA	17	35968932121569
16	0	MELANOMA	NA	NA	0	0	0	1	0	0	NA	NA	NA	NA	NA	NA	NA	NA	NA	NA	20	37288314124254
17	0	BREAST	NA	NA	0	0	0	0	1	0	NA	NA	NA	NA	NA	NA	NA	NA	NA	NA	14	37696072212953
18	1	BREAST	NA	NA	0	0	1	0	0	0	NA	NA	NA	NA	NA	NA	NA	NA	NA	NA	16	40242747457186
19	0	MELANOMA	NA	NA	0	0	0	1	0	0	NA	NA	NA	NA	NA	NA	NA	NA	NA	NA	17	44748988444133
20	0	LUNG	SmCC	SmCC	0	0	0	0	1	0	-99	-99	NA	NA	NA	NA	NA	NA	NA	NA	11	47102786735973
21	0	CRC	NA	NA	1	0	0	0	0	0	NA	NA	NA	NA	NA	NA	NA	NA	NA	NA	20	49962606372676
22	1	LUNG	SqCC	SqCC	1	0	0	0	0	0	-99	-99	NA	NA	NA	NA	NA	NA	NA	NA	13	51058596169791
23	0	KIDNEY	NA	NA	1	0	0	0	0	0	NA	NA	NA	NA	NA	NA	NA	NA	NA	NA	18	52301684229169
24	1	OTHER	NA	NA	0	0	0	0	1	1	NA	NA	NA	NA	NA	NA	NA	NA	NA	NA	14	53251588928853
25	0	MELANOMA	NA	NA	0	0	0	0	0	0	NA	NA	NA	NA	NA	NA	NA	NA	NA	NA	13	54279040730285
26	0	MELANOMA	NA	NA	1	0	0	0	0	0	NA	NA	NA	NA	NA	NA	NA	NA	NA	NA	17	54630095359929
27	0	LUNG	ADENO	ADENO	0	0	1	0	0	0	1	-99	NA	NA	NA	NA	NA	NA	NA	NA	13	55027349378995
28	0	LUNG	SmCC	SmCC	0	0	0	0	1	1	1	-99	NA	NA	NA	NA	NA	NA	NA	NA	12	55571581092512
29	0	LUNG	NSmCC	ADENO	0	0	1	0	0	0	1	-1	NA	NA	NA	NA	NA	NA	NA	NA	20	55736153412061
30	0	LUNG	NSmCC	NSmCC-NOS	1	0	0	0	0	0	1	-99	NA	NA	NA	NA	NA	NA	NA	NA	11	58729738707639
31	1	UCC	NA	NA	0	0	0	1	0	0	NA	NA	NA	NA	NA	NA	NA	NA	NA	NA	15	60673757709596
32	1	BREAST	NA	NA	0	0	0	0	1	0	NA	NA	NA	NA	NA	NA	NA	NA	NA	NA	13	61569363444944
33	1	MELANOMA	NA	NA	1	0	0	0	0	0	NA	NA	NA	NA	NA	NA	NA	NA	NA	NA	12	62844259353014
34	1	KIDNEY	NA	NA	0	0	0	0	1	1	NA	NA	NA	NA	NA	NA	NA	NA	NA	NA	11	64363929804192
35	1	MELANOMA	NA	NA	0	0	0	0	1	0	NA	NA	NA	NA	NA	NA	NA	NA	NA	NA	16	67404334189895
36	0	LUNG	NSmCC	ADENO	1	0	0	0	0	0	1	-99	NA	NA	NA	NA	NA	NA	NA	NA	11	68823183536281
37	0	LUNG	ADENO	ADENO	0	1	0	0	0	0	-99	-99	NA	NA	NA	NA	NA	NA	NA	NA	16	72141324360413
38	0	LUNG	ADENO	ADENO	0	1	0	1	0	0	1	-99	NA	NA	NA	NA	NA	NA	NA	NA	13	72802353357964
39	0	LUNG	ADENO	ADENO	0	0	0	0	1	0	1	-99	-1	-1	-1	1	-1	-99	-99	-99	18	73263837451093
40	0	BREAST	NA	NA	0	0	1	0	0	0	NA	NA	NA	NA	NA	NA	NA	NA	NA	NA	19	74150394793337
41	1	MELANOMA	NA	NA	0	0	0	0	1	1	NA	NA	NA	NA	NA	NA	NA	NA	NA	NA	14	76249196707800
42	0	CRC	NA	NA	0	0	1	0	0	0	NA	NA	NA	NA	NA	NA	NA	NA	NA	NA	17	81317475575939
43	1	CRC	NA	NA	0	0	0	0	1	0	NA	NA	NA	NA	NA	NA	NA	NA	NA	NA	11	82053687991515
44	1	CRC	NA	NA	0	0	0	0	1	0	NA	NA	NA	NA	NA	NA	NA	NA	NA	NA	12	82824826237264
45	0	LUNG	SqCC	SqCC	0	0	1	0	0	0	1	-99	NA	NA	NA	NA	NA	NA	NA	NA	13	84130237632218
46	0	LUNG	ADENO	ADENO	0	0	0	1	0	0	1	-99	-1	-1	2	1	-1	-99	-99	-99	20	85781270615017
47	1	CRC	NA	NA	0	0	1	0	0	0	NA	NA	NA	NA	NA	NA	NA	NA	NA	NA	20	85912385412946
48	0	MELANOMA	NA	NA	0	0	0	1	0	0	NA	NA	NA	NA	NA	NA	NA	NA	NA	NA	12	86448849596684
49	0	LUNG	NSmCC	NSmCC-NOS	0	0	0	1	0	0	1	-99	NA	NA	NA	NA	NA	NA	NA	NA	15	87376552544175
50	1	LUNG	NSmCC	ADENO	0	0	0	0	1	0	1	-99	NA	NA	NA	NA	NA	NA	NA	NA	14	91086269541747
51	0	KIDNEY	NA	NA	0	0	0	1	0	0	NA	NA	NA	NA	NA	NA	NA	NA	NA	NA	13	92626878223439
52	1	MELANOMA	NA	NA	1	0	0	0	0	0	NA	NA	NA	NA	NA	NA	NA	NA	NA	NA	12	92997493950219
53	1	LUNG	NSmCC	ADENO	0	1	0	0	0	0	1	-99	-1	-1	2	-99	-99	-99	-99	-99	18	94314163475804
54	0	LUNG	ADENO	ADENO	1	0	0	0	0	0	1	-1	NA	NA	NA	NA	NA	NA	NA	NA	15	95782671781057
55	1	LUNG	NSmCC	NSmCC-NOS	1	0	0	0	0	0	-99	-99	NA	NA	NA	NA	NA	NA	NA	NA	12	97878849077436
56	1	BREAST	NA	NA	0	0	0	0	1	0	NA	NA	NA	NA	NA	NA	NA	NA	NA	NA	16	98060228544573
57	1	MELANOMA	NA	NA	1	0	0	0	0	0	NA	NA	NA	NA	NA	NA	NA	NA	NA	NA	12	98996873508942
58	1	LUNG	NSmCC	NSmCC-NOS	1	0	0	0	0	0	1	1	NA	NA	NA	NA	NA	NA	NA	NA	18	99893286596735
59	1	MELANOMA	NA	NA	1	0	0	0	0	0	NA	NA	NA	NA	NA	NA	NA	NA	NA	NA	16	100351467461845
60	1	MELANOMA	NA	NA	0	1	1	0	0	0	NA	NA	NA	NA	NA	NA	NA	NA	NA	NA	19	102416772933708
61	0	BREAST	NA	NA	0	1	0	0	0	0	NA	NA	NA	NA	NA	NA	NA	NA	NA	NA	19	103990142113895
62	0	BREAST	NA	NA	0	0	0	0	1	0	NA	NA	NA	NA	NA	NA	NA	NA	NA	NA	20	105390067672576
63	0	CRC	NA	NA	0	1	0	0	0	0	NA	NA	NA	NA	NA	NA	NA	NA	NA	NA	11	106047061873363
64	0	LUNG	ADENO	ADENO	1	0	1	0	0	0	1	-99	-1	-1	-1	-99	-99	-99	-99	-99	17	106174809554580
65	1	LUNG	NSmCC	NSmCC-NOS	1	0	0	0	0	0	-99	-99	NA	NA	NA	NA	NA	NA	NA	NA	12	107405610566441
66	1	MELANOMA	NA	NA	1	0	0	0	0	0	NA	NA	NA	NA	NA	NA	NA	NA	NA	NA	19	109840708704514
67	2	CRC	NA	NA	1	0	0	0	0	0	NA	NA	NA	NA	NA	NA	NA	NA	NA	NA	18	111371922491383
68	0	LUNG	ADENO	ADENO	0	0	1	0	0	0	1	-99	NA	NA	NA	NA	NA	NA	NA	NA	15	111557494931601
69	1	LUNG	ADENO	ADENO	0	0	0	1	0	0	-1	-1	-1	-1	-1	-1	-1	-99	-99	-99	19	114506515424792
70	2	BREAST	NA	NA	1	0	0	0	0	1	NA	NA	NA	NA	NA	NA	NA	NA	NA	NA	17	114681769221551
71	0	CRC	NA	NA	0	0	1	0	0	1	NA	NA	NA	NA	NA	NA	NA	NA	NA	NA	19	115298857906442
72	0	LUNG	NSmCC	ADENO	0	0	0	0	1	0	1	-99	NA	NA	NA	NA	NA	NA	NA	NA	14	119756741233229
73	0	BREAST	NA	NA	1	0	0	0	0	0	NA	NA	NA	NA	NA	NA	NA	NA	NA	NA	20	120444610160810
74	0	LUNG	ADENO	ADENO	0	0	0	0	1	0	1	-1	NA	NA	NA	NA	NA	NA	NA	NA	15	125141414163131
75	1	BREAST	NA	NA	1	0	1	0	0	0	NA	NA	NA	NA	NA	NA	NA	NA	NA	NA	15	126826419854932
76	0	LUNG	NSmCC	ADENO	0	1	0	0	0	0	1	-99	-1	-1	-99	-99	-99	-99	-99	-99	16	128796058121350
77	1	CRC	NA	NA	1	0	0	0	0	0	NA	NA	NA	NA	NA	NA	NA	NA	NA	NA	11	129340046038040
78	0	KIDNEY	NA	NA	1	0	0	0	0	0	NA	NA	NA	NA	NA	NA	NA	NA	NA	NA	12	139727701634486
79	0	OTHER	NA	NA	1	0	0	0	0	0	NA	NA	NA	NA	NA	NA	NA	NA	NA	NA	20	140827468982563
80	1	MELANOMA	NA	NA	0	0	1	0	0	0	NA	NA	NA	NA	NA	NA	NA	NA	NA	NA	11	141504708310875
81	0	LUNG	NSmCC	ADENO	1	0	0	0	0	0	1	-99	-99	-1	2	-99	-99	-99	-99	-99	20	147176957354961
82	0	LUNG	NSmCC	NSmCC-NOS	1	0	0	0	0	0	1	1	1	-99	-99	-1	-1	-99	-99	-99	19	153183103244796
83	0	CRC	NA	NA	1	0	0	0	0	0	NA	NA	NA	NA	NA	NA	NA	NA	NA	NA	20	153530497639851
84	1	BREAST	NA	NA	0	0	0	0	1	0	NA	NA	NA	NA	NA	NA	NA	NA	NA	NA	15	155705150190047
85	1	BREAST	NA	NA	0	0	0	0	1	1	NA	NA	NA	NA	NA	NA	NA	NA	NA	NA	17	157372307284310
86	1	MELANOMA	NA	NA	0	0	0	0	1	0	NA	NA	NA	NA	NA	NA	NA	NA	NA	NA	19	158582661227107
87	1	BREAST	NA	NA	0	0	0	0	0	1	NA	NA	NA	NA	NA	NA	NA	NA	NA	NA	19	158860479898509
88	1	LUNG	ADENO	ADENO	0	0	0	0	1	1	1	-99	NA	NA	NA	NA	NA	NA	NA	NA	15	159228538970995
89	1	BREAST	NA	NA	0	1	0	0	0	0	NA	NA	NA	NA	NA	NA	NA	NA	NA	NA	20	162849856809385
90	0	LUNG	SqCC	SqCC	1	0	0	0	0	0	-1	1	NA	NA	NA	NA	NA	NA	NA	NA	13	162885348471908
91	0	LUNG	ADENO	ADENO	0	0	0	1	0	0	1	-99	NA	NA	NA	NA	NA	NA	NA	NA	14	162938998569201
92	0	OTHER	NA	NA	0	0	0	0	1	0	NA	NA	NA	NA	NA	NA	NA	NA	NA	NA	20	165879877332676
93	0	LUNG	NSmCC	ADENO	1	0	0	0	0	0	1	-99	-1	-1	2	1	-1	-99	-99	-99	20	169041598944275
94	0	MELANOMA	NA	NA	0	0	1	0	0	0	NA	NA	NA	NA	NA	NA	NA	NA	NA	NA	20	169916767195361
95	0	LUNG	ADENO	ADENO	1	0	0	0	0	0	1	-99	NA	NA	NA	NA	NA	NA	NA	NA	15	171505235460834
96	0	LUNG	NSmCC	ADENO	0	1	0	1	0	0	1	-99	-1	-1	2	-1	1	-99	-99	-99	20	172476675197139
97	1	CRC	NA	NA	0	0	0	0	0	0	NA	NA	NA	NA	NA	NA	NA	NA	NA	NA	16	173992873664500
98	1	BREAST	NA	NA	0	0	1	0	0	0	NA	NA	NA	NA	NA	NA	NA	NA	NA	NA	15	175324486571111
99	-1	LUNG	SmCC	SmCC	1	0	0	0	0	0	1	-99	NA	NA	NA	NA	NA	NA	NA	NA	11	178754742034723
100	0	MELANOMA	NA	NA	1	0	0	0	0	0	NA	NA	NA	NA	NA	NA	NA	NA	NA	NA	16	179132479892150
101	1	GYNE	NA	NA	0	1	0	0	0	0	NA	NA	NA	NA	NA	NA	NA	NA	NA	NA	12	179532109013445
102	0	UCC	NA	NA	0	1	0	0	0	0	NA	NA	NA	NA	NA	NA	NA	NA	NA	NA	19	188951035956660
103	1	LUNG	LCNEC	LCNEC	0	1	0	1	0	0	1	-99	-99	-1	-1	-99	-99	-99	-99	-99	20	189129342583088
104	0	CRC	NA	NA	0	0	0	0	1	0	NA	NA	NA	NA	NA	NA	NA	NA	NA	NA	15	190808052811197
105	0	LUNG	ADENO	ADENO	1	0	0	0	0	0	-1	-99	-1	-1	1	1	-1	-99	-99	-99	19	191791687660417
106	1	LUNG	ADENO	ADENO	1	0	0	0	0	0	-99	-99	NA	NA	NA	NA	NA	NA	NA	NA	12	193160481404825
107	0	LUNG	NSmCC	ADENO	1	0	0	0	0	0	1	-1	-1	-1	2	-1	-1	-99	-99	-99	19	195371785511341
108	0	CRC	NA	NA	1	0	0	0	0	0	NA	NA	NA	NA	NA	NA	NA	NA	NA	NA	18	197473857328801
109	1	UCC	NA	NA	0	1	0	0	0	0	NA	NA	NA	NA	NA	NA	NA	NA	NA	NA	20	200918437812153
110	0	BREAST	NA	NA	0	0	0	0	1	0	NA	NA	NA	NA	NA	NA	NA	NA	NA	NA	15	201667434879010
111	2	LUNG	ADENO	ADENO	1	0	0	0	0	0	-99	-99	NA	NA	NA	NA	NA	NA	NA	NA	13	202026704598829
112	1	BREAST	NA	NA	0	0	0	0	1	1	NA	NA	NA	NA	NA	NA	NA	NA	NA	NA	14	202217194567575
113	0	MELANOMA	NA	NA	0	1	0	0	0	0	NA	NA	NA	NA	NA	NA	NA	NA	NA	NA	16	203216530636531
114	1	LUNG	SqCC	SqCC	0	1	1	0	0	0	-1	-99	-1	-1	-1	-1	-1	-99	-99	-99	19	203232102910792
115	1	BREAST	NA	NA	0	1	0	1	0	0	NA	NA	NA	NA	NA	NA	NA	NA	NA	NA	14	206137157824129
116	1	MELANOMA	NA	NA	0	0	1	0	0	0	NA	NA	NA	NA	NA	NA	NA	NA	NA	NA	20	206844216492422
117	1	KIDNEY	NA	NA	0	1	0	0	0	0	NA	NA	NA	NA	NA	NA	NA	NA	NA	NA	17	209745469863216
118	1	BREAST	NA	NA	0	1	0	0	0	0	NA	NA	NA	NA	NA	NA	NA	NA	NA	NA	17	210891551592677
119	1	MELANOMA	NA	NA	1	0	0	0	0	0	NA	NA	NA	NA	NA	NA	NA	NA	NA	NA	19	211126343890191
120	-1	BREAST	NA	NA	0	0	1	0	0	0	NA	NA	NA	NA	NA	NA	NA	NA	NA	NA	16	212572922213045
121	1	LUNG	ADENO	ADENO	0	0	0	0	1	0	1	-99	1	-1	-1	-1	-1	-99	-99	-99	20	214237555768391
122	1	LUNG	ADENO	ADENO	1	0	0	0	0	0	-1	-99	-1	-1	-1	1	-1	-99	-99	-99	19	214679571064175
123	1	CRC	NA	NA	0	0	0	0	1	0	NA	NA	NA	NA	NA	NA	NA	NA	NA	NA	17	215253232591527
124	0	LUNG	ADENO	ADENO	1	0	0	0	0	0	1	-1	-1	-1	-99	-99	-99	-99	-99	-99	17	218417840113974
125	0	LUNG	ADENO	ADENO	1	0	0	0	0	0	1	-99	-1	-1	2	1	-1	-99	-99	-99	18	218422564594857
126	0	LUNG	ADENO	ADENO	0	0	0	1	0	0	1	-99	NA	NA	NA	NA	NA	NA	NA	NA	18	228393487040577
127	1	LUNG	NSmCC	NSmCC-NOS	1	0	0	0	0	0	1	1	NA	NA	NA	NA	NA	NA	NA	NA	17	237136781441625
128	0	LUNG	ADENO	ADENO	1	0	0	0	0	0	1	-99	NA	NA	NA	NA	NA	NA	NA	NA	13	245513902984803
129	1	GI_NOS	NA	NA	0	1	0	1	0	0	NA	NA	NA	NA	NA	NA	NA	NA	NA	NA	13	252907680762996
130	0	LUNG	ADENO	ADENO	0	0	0	1	0	0	1	-99	-1	-1	2	1	-1	-99	-99	-99	18	253520297700121
131	0	LUNG	ADENO	ADENO	0	0	0	0	1	0	1	-99	NA	NA	NA	NA	NA	NA	NA	NA	16	260117753435580
132	1	GYNE	NA	NA	1	0	0	0	0	0	NA	NA	NA	NA	NA	NA	NA	NA	NA	NA	20	260205479296356
133	1	LUNG	NSmCC	ADENO	1	0	0	0	0	0	1	-99	1	-1	1	-1	-1	-99	-99	-99	19	263212167311713
134	0	MELANOMA	NA	NA	1	0	0	0	0	0	NA	NA	NA	NA	NA	NA	NA	NA	NA	NA	14	263404794311403
135	1	LUNG	SmCC	SmCC	0	0	0	0	1	0	-1	-99	NA	NA	NA	NA	NA	NA	NA	NA	17	263703843866578
136	0	BREAST	NA	NA	0	0	0	0	1	0	NA	NA	1	-1	-99	-99	-99	-99	-99	-99	16	264748813029953
137	0	LUNG	SmCC	SmCC	0	0	0	0	1	0	1	-99	NA	NA	NA	NA	NA	NA	NA	NA	16	266490884974821
138	1	KIDNEY	NA	NA	0	0	0	0	1	0	NA	NA	NA	NA	NA	NA	NA	NA	NA	NA	13	267432696269812
139	0	MELANOMA	NA	NA	1	0	0	0	0	0	NA	NA	NA	NA	NA	NA	NA	NA	NA	NA	11	267466377454692
140	0	OTHER	NA	NA	1	0	0	0	0	0	NA	NA	NA	NA	NA	NA	NA	NA	NA	NA	14	271620514958519
141	-1	KIDNEY	NA	NA	0	0	0	1	0	1	NA	NA	NA	NA	NA	NA	NA	NA	NA	NA	13	276079748339044
142	0	LUNG	ADENO	ADENO	0	1	0	0	0	0	1	-99	-9	-1	2	-99	-99	-99	-99	-99	17	278224715964849
143	0	LUNG	NSmCC	ADENO	0	1	0	0	0	0	1	-99	-1	-1	2	-99	-99	-99	-99	-99	17	278805302896412
144	0	MELANOMA	NA	NA	1	0	0	0	0	0	NA	NA	NA	NA	NA	NA	NA	NA	NA	NA	17	280994191592482
145	1	MELANOMA	NA	NA	1	0	0	0	0	0	NA	NA	NA	NA	NA	NA	NA	NA	NA	NA	20	281196935440749
146	0	MELANOMA	NA	NA	1	0	0	0	0	0	NA	NA	NA	NA	NA	NA	NA	NA	NA	NA	12	281613675010972
147	1	MELANOMA	NA	NA	1	0	0	0	0	0	NA	NA	NA	NA	NA	NA	NA	NA	NA	NA	17	286706531674055
148	1	CRC	NA	NA	0	1	0	0	0	0	NA	NA	NA	NA	NA	NA	NA	NA	NA	NA	17	291478299360014
149	2	MELANOMA	NA	NA	1	0	0	0	0	0	NA	NA	NA	NA	NA	NA	NA	NA	NA	NA	19	291699252977950
150	1	CRC	NA	NA	0	0	1	0	0	0	NA	NA	NA	NA	NA	NA	NA	NA	NA	NA	12	293340975531039
151	0	LUNG	SqCC	SqCC	0	0	0	1	0	0	-1	1	NA	NA	NA	NA	NA	NA	NA	NA	20	295012729533247
152	0	MELANOMA	NA	NA	1	0	0	0	0	0	NA	NA	NA	NA	NA	NA	NA	NA	NA	NA	18	297717232530367
153	1	MELANOMA	NA	NA	0	0	0	0	0	0	NA	NA	NA	NA	NA	NA	NA	NA	NA	NA	13	298558413139069
154	0	LUNG	ADENO	ADENO	1	0	0	0	0	0	1	-99	NA	NA	NA	NA	NA	NA	NA	NA	13	298957961028839
155	1	OTHER	NA	NA	1	0	0	0	0	0	NA	NA	NA	NA	NA	NA	NA	NA	NA	NA	18	298986924529664
156	1	CRC	NA	NA	1	0	0	0	0	0	NA	NA	NA	NA	NA	NA	NA	NA	NA	NA	11	299610858148551
157	0	OTHER	NA	NA	0	0	0	0	0	1	NA	NA	NA	NA	NA	NA	NA	NA	NA	NA	11	302284298073361
158	2	LUNG	NSmCC	NSmCC-NOS	0	1	0	0	0	0	1	1	NA	NA	NA	NA	NA	NA	NA	NA	18	303196121242457
159	0	LUNG	SqCC	SqCC	0	0	0	1	0	0	1	-99	NA	NA	NA	NA	NA	NA	NA	NA	11	303616635854200
160	0	LUNG	ADENO	ADENO	0	1	0	0	0	0	1	-99	NA	NA	NA	NA	NA	NA	NA	NA	11	303854571467267
161	0	BREAST	NA	NA	0	0	0	0	1	1	NA	NA	NA	NA	NA	NA	NA	NA	NA	NA	20	304125208216508
162	1	MELANOMA	NA	NA	0	0	0	0	1	1	NA	NA	NA	NA	NA	NA	NA	NA	NA	NA	16	304156314770718
163	1	LUNG	NSmCC	NSmCC-NOS	1	0	0	0	0	0	1	1	-1	-1	2	1	-1	-99	-99	-99	20	306281370777582
164	0	LUNG	NSmCC	ADENO	1	0	0	0	0	0	1	-99	NA	NA	NA	NA	NA	NA	NA	NA	11	308750382384569
165	0	LUNG	NSmCC	NSmCC-NOS	1	0	0	0	0	0	1	1	-99	-1	2	-99	-99	-99	-99	-99	20	310571577883840
166	1	LUNG	ADENO	ADENO	0	0	1	0	0	0	1	-99	NA	NA	NA	NA	NA	NA	NA	NA	11	317019986858724
167	0	LUNG	NSmCC	ADENO	0	0	0	0	1	1	1	-99	NA	NA	NA	NA	NA	NA	NA	NA	11	317699774038183
168	1	KIDNEY	NA	NA	0	0	0	1	0	0	NA	NA	NA	NA	NA	NA	NA	NA	NA	NA	16	319087295225709
169	0	LUNG	NSmCC	NSmCC-NOS	0	0	0	0	1	0	-99	-99	NA	NA	NA	NA	NA	NA	NA	NA	11	320745863542145
170	1	MELANOMA	NA	NA	1	0	0	0	0	0	NA	NA	NA	NA	NA	NA	NA	NA	NA	NA	16	324472026872991
171	1	LUNG	ADENO	ADENO	0	0	1	0	0	0	1	-99	-99	-1	-99	-99	-99	-99	-99	-99	18	325392263971683
172	0	KIDNEY	NA	NA	0	0	0	1	0	0	NA	NA	NA	NA	NA	NA	NA	NA	NA	NA	17	325704860475325
173	0	BREAST	NA	NA	0	0	0	0	1	0	NA	NA	NA	NA	NA	NA	NA	NA	NA	NA	12	326140132882801
174	1	LUNG	SmCC	SmCC	0	0	0	0	1	0	1	-99	NA	NA	NA	NA	NA	NA	NA	NA	20	329579834192046
175	0	GYNE	NA	NA	0	0	0	1	0	0	NA	NA	NA	NA	NA	NA	NA	NA	NA	NA	15	330222354563054
176	1	LUNG	NSmCC	NSmCC-NOS	1	0	0	0	0	0	-1	-99	1	-1	2	-1	-1	-99	-99	-99	19	332141706024708
177	1	CRC	NA	NA	0	0	0	1	0	0	NA	NA	NA	NA	NA	NA	NA	NA	NA	NA	11	338370975199936
178	1	BREAST	NA	NA	0	0	0	1	1	0	NA	NA	NA	NA	NA	NA	NA	NA	NA	NA	12	338724919516061
179	0	CRC	NA	NA	0	0	0	0	1	0	NA	NA	NA	NA	NA	NA	NA	NA	NA	NA	20	341929082007158
180	0	KIDNEY	NA	NA	0	0	0	1	0	0	NA	NA	NA	NA	NA	NA	NA	NA	NA	NA	12	343041202728708
181	0	LUNG	SmCC	SmCC	0	0	0	0	0	1	1	-99	NA	NA	NA	NA	NA	NA	NA	NA	17	343873773296868
182	0	BREAST	NA	NA	0	0	0	0	1	0	NA	NA	NA	NA	NA	NA	NA	NA	NA	NA	12	345524347868192
183	0	GI_NOS	NA	NA	1	0	0	0	0	0	NA	NA	NA	NA	NA	NA	NA	NA	NA	NA	18	350869292050789
184	1	BREAST	NA	NA	0	1	0	0	0	0	NA	NA	NA	NA	NA	NA	NA	NA	NA	NA	18	351728059770410
185	0	LUNG	ADENO	ADENO	0	0	0	0	1	1	1	-99	1	-1	2	-1	-1	-99	-99	-99	18	353085865917208
186	0	LUNG	SqCC	SqCC	0	0	1	0	0	0	1	-99	NA	NA	NA	NA	NA	NA	NA	NA	15	355591036208345
187	1	UCC	NA	NA	0	0	1	0	0	0	NA	NA	NA	NA	NA	NA	NA	NA	NA	NA	20	355939031012414
188	1	GYNE	NA	NA	0	0	0	0	1	0	NA	NA	NA	NA	NA	NA	NA	NA	NA	NA	14	357288121908940
189	0	LUNG	ADENO	ADENO	0	0	0	0	1	0	1	-99	NA	NA	NA	NA	NA	NA	NA	NA	13	358008692775779
190	0	MELANOMA	NA	NA	0	0	1	0	0	0	NA	NA	NA	NA	NA	NA	NA	NA	NA	NA	13	363773531739453
191	0	LUNG	SmCC	SmCC	0	0	0	0	1	0	1	-99	NA	NA	NA	NA	NA	NA	NA	NA	15	366931397228062
192	1	LUNG	NSmCC	ADENO	1	0	0	0	0	0	1	-99	NA	NA	NA	NA	NA	NA	NA	NA	20	375874869586420
193	0	LUNG	ADENO	ADENO	1	0	0	0	0	0	1	-99	NA	NA	NA	NA	NA	NA	NA	NA	14	378877534664640
194	0	LUNG	ADENO	ADENO	0	1	0	0	0	0	1	-1	1	-1	2	-1	-1	-99	-99	-99	20	379007199800045
195	1	CRC	NA	NA	1	0	0	0	0	0	NA	NA	NA	NA	NA	NA	NA	NA	NA	NA	13	379791111364911
196	1	KIDNEY	NA	NA	1	0	0	0	0	0	NA	NA	NA	NA	NA	NA	NA	NA	NA	NA	18	380410108919606
197	0	GI_NOS	NA	NA	0	1	0	0	0	0	NA	NA	NA	NA	NA	NA	NA	NA	NA	NA	12	381162805083586
198	0	BREAST	NA	NA	0	0	0	0	1	0	NA	NA	NA	NA	NA	NA	NA	NA	NA	NA	19	383915140101254
199	0	LUNG	ADENO	ADENO	1	0	0	0	0	0	1	-99	NA	NA	NA	NA	NA	NA	NA	NA	14	385168372101978
200	1	UCC	NA	NA	0	0	0	0	1	0	NA	NA	NA	NA	NA	NA	NA	NA	NA	NA	18	386154584562447
201	0	OTHER	NA	NA	1	0	0	0	0	0	NA	NA	NA	NA	NA	NA	NA	NA	NA	NA	20	387378440794659
202	0	LUNG	NSmCC	NSmCC-NOS	1	0	0	0	0	0	-99	-99	NA	NA	NA	NA	NA	NA	NA	NA	12	389039616061307
203	0	LUNG	ADENO	ADENO	1	0	0	0	0	0	1	-99	-1	-1	2	1	-1	-99	-99	-99	19	391249048875737
204	1	GI_NOS	NA	NA	0	1	0	1	0	0	NA	NA	NA	NA	NA	NA	NA	NA	NA	NA	20	394849126917961
205	0	LUNG	SmCC	SmCC	0	1	0	0	0	0	1	-99	NA	NA	NA	NA	NA	NA	NA	NA	15	395072600233572
206	0	LUNG	ADENO	ADENO	1	0	0	0	0	0	1	1	NA	NA	NA	NA	NA	NA	NA	NA	19	400053110202328
207	0	LUNG	ADENO	ADENO	1	0	0	0	0	0	1	-99	1	-1	-1	-1	-1	-99	-99	-99	20	401408176824877
208	1	LUNG	ADENO	ADENO	1	0	0	0	0	0	-99	-99	NA	NA	NA	NA	NA	NA	NA	NA	14	402712230322482
209	0	LUNG	NSmCC	ADENO	0	1	0	0	0	0	1	-99	-99	-99	2	-99	-99	-99	-99	-99	14	402803218786464
210	0	MELANOMA	NA	NA	1	0	0	0	0	0	NA	NA	NA	NA	NA	NA	NA	NA	NA	NA	19	406212044182734
211	0	GYNE	NA	NA	0	0	0	0	1	1	NA	NA	NA	NA	NA	NA	NA	NA	NA	NA	11	411491058560631
212	0	LUNG	SqCC	SqCC	1	0	0	0	0	0	-1	-99	NA	NA	NA	NA	NA	NA	NA	NA	13	411916517022839
213	0	LUNG	SmCC	SmCC	0	0	0	0	1	0	1	1	NA	NA	NA	NA	NA	NA	NA	NA	17	413382170241650
214	1	BREAST	NA	NA	1	1	0	0	0	0	NA	NA	NA	NA	NA	NA	NA	NA	NA	NA	20	413979917312954
215	0	GI_NOS	NA	NA	0	0	0	1	0	0	NA	NA	NA	NA	NA	NA	NA	NA	NA	NA	12	415424227944819
216	0	LUNG	ADENO	ADENO	1	0	0	0	0	0	1	-99	NA	NA	NA	NA	NA	NA	NA	NA	15	415444852992579
217	0	GYNE	NA	NA	1	0	0	0	0	0	NA	NA	NA	NA	NA	NA	NA	NA	NA	NA	19	415820873774400
218	0	LUNG	ADENO	ADENO	0	0	0	1	1	0	1	-1	NA	NA	NA	NA	NA	NA	NA	NA	19	420601474906323
219	1	MELANOMA	NA	NA	0	0	1	0	0	0	NA	NA	NA	NA	NA	NA	NA	NA	NA	NA	15	421201335844428
220	-1	LUNG	NSmCC	NSmCC-NOS	0	1	0	0	0	0	1	1	-1	-1	-1	-1	-1	-99	-99	-99	19	421423347664250
221	-1	LUNG	NSmCC	SqCC	0	0	0	1	0	0	-1	1	NA	NA	NA	NA	NA	NA	NA	NA	13	422515633902707
222	0	LUNG	ADENO	ADENO	0	0	1	0	0	0	1	-99	NA	NA	NA	NA	NA	NA	NA	NA	14	422633961161386
223	0	LUNG	ADENO	ADENO	1	0	0	0	0	0	1	-99	NA	NA	NA	NA	NA	NA	NA	NA	12	423291644736789
224	1	MELANOMA	NA	NA	0	0	0	1	0	0	NA	NA	NA	NA	NA	NA	NA	NA	NA	NA	16	425011514543865
225	1	OTHER	NA	NA	0	0	0	1	0	0	NA	NA	NA	NA	NA	NA	NA	NA	NA	NA	11	425596594312290
226	0	LUNG	NSmCC	NSmCC-NOS	0	1	0	0	0	0	-1	-99	NA	NA	NA	NA	NA	NA	NA	NA	12	429340239353000
227	0	MELANOMA	NA	NA	0	1	0	0	0	0	NA	NA	NA	NA	NA	NA	NA	NA	NA	NA	20	431736327768349
228	1	LUNG	SqCC	SqCC	0	0	0	1	0	0	-99	-99	NA	NA	NA	NA	NA	NA	NA	NA	15	434494460470408
229	1	BREAST	NA	NA	0	1	1	0	0	0	NA	NA	NA	NA	NA	NA	NA	NA	NA	NA	16	436454859482241
230	1	MELANOMA	NA	NA	1	0	0	0	0	0	NA	NA	NA	NA	NA	NA	NA	NA	NA	NA	18	440061349307433
231	0	BREAST	NA	NA	1	0	0	0	0	0	NA	NA	NA	NA	NA	NA	NA	NA	NA	NA	19	440537447425350
232	0	CRC	NA	NA	1	1	0	0	0	0	NA	NA	NA	NA	NA	NA	NA	NA	NA	NA	20	441670976044520
233	0	LUNG	ADENO	ADENO	0	1	0	0	0	0	1	-99	0	-1	2	-99	-99	-99	-99	-99	19	444039679747352
234	1	LUNG	ADENO	ADENO	1	0	1	0	0	0	1	-99	NA	NA	NA	NA	NA	NA	NA	NA	14	450708261977133
235	1	LUNG	SqCC	SqCC	0	1	0	1	0	0	-1	1	-1	-1	2	-1	-1	-99	-99	-99	20	455013012339929
236	-2	GYNE	NA	NA	1	0	0	0	0	0	NA	NA	NA	NA	NA	NA	NA	NA	NA	NA	16	456702472076378
237	0	MELANOMA	NA	NA	1	0	0	0	0	0	NA	NA	NA	NA	NA	NA	NA	NA	NA	NA	18	459419546514135
238	0	MELANOMA	NA	NA	0	0	1	0	0	0	NA	NA	NA	NA	NA	NA	NA	NA	NA	NA	14	462464769200753
239	-1	MELANOMA	NA	NA	0	0	1	0	0	0	NA	NA	NA	NA	NA	NA	NA	NA	NA	NA	12	462526837680409
240	0	LUNG	NSmCC	ADENO	1	0	0	0	0	0	1	-99	-1	-1	2	-1	-1	-99	-99	-99	20	466332224740585
241	0	MELANOMA	NA	NA	1	0	0	0	0	0	NA	NA	NA	NA	NA	NA	NA	NA	NA	NA	12	466514771542643
242	0	MELANOMA	NA	NA	0	0	0	0	1	0	NA	NA	NA	NA	NA	NA	NA	NA	NA	NA	13	470273523134283
243	0	LUNG	SqCC	SqCC	0	1	0	0	0	0	1	-99	NA	NA	NA	NA	NA	NA	NA	NA	13	470453268632709
244	1	BREAST	NA	NA	0	1	0	1	0	0	NA	NA	NA	NA	NA	NA	NA	NA	NA	NA	12	471828998350704
245	1	LUNG	ADENO	ADENO	0	0	0	0	1	0	1	-1	NA	NA	NA	NA	NA	NA	NA	NA	20	472067869070787
246	0	LUNG	ADENO	ADENO	0	1	0	0	0	0	1	-99	-1	-1	-99	-99	-99	-99	-99	-99	16	472454319752725
247	1	MELANOMA	NA	NA	1	0	0	0	0	0	NA	NA	NA	NA	NA	NA	NA	NA	NA	NA	12	473263229137986
248	-1	CRC	NA	NA	1	0	1	0	0	0	NA	NA	NA	NA	NA	NA	NA	NA	NA	NA	14	476509972964664
249	1	LUNG	SqCC	SqCC	0	1	0	1	0	0	-1	-99	NA	NA	NA	NA	NA	NA	NA	NA	15	476727634464519
250	1	BREAST	NA	NA	0	0	0	0	1	1	NA	NA	NA	NA	NA	NA	NA	NA	NA	NA	14	478810534216308
251	1	LUNG	NSmCC	NSmCC-NOS	0	0	0	0	1	0	-1	-99	NA	NA	NA	NA	NA	NA	NA	NA	13	479532299234372
252	1	BREAST	NA	NA	1	0	0	0	0	0	NA	NA	NA	NA	NA	NA	NA	NA	NA	NA	13	485620083393847
253	1	LUNG	ADENO	ADENO	0	0	0	1	1	0	1	-99	NA	NA	NA	NA	NA	NA	NA	NA	19	490138713441118
254	0	LUNG	NSmCC	ADENO	1	0	0	0	0	0	1	-99	-1	-1	2	-1	-1	-99	-99	-99	20	492867634881578
255	0	GI_NOS	NA	NA	0	0	0	0	1	1	NA	NA	NA	NA	NA	NA	NA	NA	NA	NA	14	493821179661618
256	0	KIDNEY	NA	NA	0	0	1	0	0	0	NA	NA	NA	NA	NA	NA	NA	NA	NA	NA	11	494387350817703
257	0	LUNG	SmCC	SmCC	0	0	0	1	0	0	1	-99	NA	NA	NA	NA	NA	NA	NA	NA	15	498941617232798
258	0	MELANOMA	NA	NA	0	0	1	0	0	0	NA	NA	NA	NA	NA	NA	NA	NA	NA	NA	13	498975362316340
259	0	OTHER	NA	NA	0	0	0	0	1	0	NA	NA	NA	NA	NA	NA	NA	NA	NA	NA	14	513176149011354
260	1	UCC	NA	NA	0	0	1	0	0	0	NA	NA	NA	NA	NA	NA	NA	NA	NA	NA	13	514492708112367
261	-1	MELANOMA	NA	NA	1	0	0	0	0	0	NA	NA	NA	NA	NA	NA	NA	NA	NA	NA	11	518886058619296
262	0	LUNG	ADENO	ADENO	1	0	0	0	0	0	1	-99	-1	-1	-99	-99	-99	-99	-99	-99	16	520570469091259
263	1	CRC	NA	NA	1	1	0	0	0	0	NA	NA	NA	NA	NA	NA	NA	NA	NA	NA	16	528017480682130
264	1	KIDNEY	NA	NA	0	0	0	1	0	0	NA	NA	NA	NA	NA	NA	NA	NA	NA	NA	11	530751444531798
265	0	LUNG	SmCC	SmCC	0	0	0	0	1	1	1	-99	NA	NA	NA	NA	NA	NA	NA	NA	16	532968786000638
266	0	LUNG	ADENO	ADENO	0	1	0	0	0	0	1	-99	-99	-99	1	-99	-99	-99	-99	-99	15	533697159241248
267	1	LUNG	ADENO	ADENO	0	1	0	1	0	0	1	-1	-1	-1	1	1	-1	-99	-99	-99	19	534866707850607
268	0	LUNG	NSmCC	ADENO	1	1	0	0	0	0	1	-99	NA	NA	NA	NA	NA	NA	NA	NA	18	535860747954634
269	0	LUNG	NSmCC	ADENO	0	1	0	0	0	0	1	-99	NA	NA	NA	NA	NA	NA	NA	NA	14	536427500769086
270	0	LUNG	NSmCC	NSmCC-NOS	0	1	0	0	0	0	-1	-99	-1	-1	2	1	-1	-99	-99	-99	19	537098837830863
271	0	GYNE	NA	NA	0	0	0	1	0	0	NA	NA	NA	NA	NA	NA	NA	NA	NA	NA	20	538872817868292
272	0	LUNG	ADENO	ADENO	0	0	0	0	1	0	1	-99	NA	NA	NA	NA	NA	NA	NA	NA	18	540215949559689
273	0	BREAST	NA	NA	0	1	0	0	0	0	NA	NA	NA	NA	NA	NA	NA	NA	NA	NA	20	545408802495990
274	0	LUNG	NSmCC	ADENO	1	0	0	0	0	0	1	-99	-1	-1	-99	-99	-99	-99	-99	-99	16	547069674388705
275	1	LUNG	NSmCC	ADENO	0	0	0	0	0	0	1	-99	-1	-1	-1	1	-1	-99	-99	-99	20	550929386811956
276	1	GYNE	NA	NA	1	0	0	0	0	0	NA	NA	NA	NA	NA	NA	NA	NA	NA	NA	20	551118055934400
277	0	LUNG	SqCC	SqCC	0	0	0	0	1	0	-99	-99	NA	NA	NA	NA	NA	NA	NA	NA	16	553114344756324
278	0	LUNG	ADENO	ADENO	0	0	0	0	1	0	1	-99	-1	-1	1	1	-1	-99	-99	-99	18	554867184807164
279	1	BREAST	NA	NA	0	0	0	0	1	0	NA	NA	NA	NA	NA	NA	NA	NA	NA	NA	16	558846054012969
280	0	BREAST	NA	NA	0	1	0	0	0	0	NA	NA	NA	NA	NA	NA	NA	NA	NA	NA	16	558963543905357
281	1	CRC	NA	NA	0	0	1	0	0	0	NA	NA	NA	NA	NA	NA	NA	NA	NA	NA	18	559394666075538
282	-1	LUNG	SmCC	SmCC	1	0	0	0	0	0	1	-99	NA	NA	NA	NA	NA	NA	NA	NA	18	560135892034794
283	0	LUNG	ADENO	ADENO	0	0	0	0	1	0	1	-99	-1	-1	-1	1	-1	-99	-99	-99	19	560695997810761
284	0	LUNG	NSmCC	ADENO	1	0	0	0	0	0	1	-99	-1	-1	2	-1	-1	-99	-99	-99	18	562971410285435
285	0	LUNG	ADENO	ADENO	1	0	0	0	0	0	1	-99	NA	NA	NA	NA	NA	NA	NA	NA	12	568745748955426
286	0	LUNG	SmCC	SmCC	0	0	0	0	1	0	1	1	NA	NA	NA	NA	NA	NA	NA	NA	18	572934045951742
287	0	GI_NOS	NA	NA	0	0	0	0	1	0	NA	NA	NA	NA	NA	NA	NA	NA	NA	NA	13	573095476208519
288	1	CRC	NA	NA	0	0	0	0	1	0	NA	NA	NA	NA	NA	NA	NA	NA	NA	NA	17	576563363494166
289	1	LUNG	ADENO	ADENO	0	0	0	0	1	0	1	-99	NA	NA	NA	NA	NA	NA	NA	NA	11	576860806472576
290	0	LUNG	SmCC	SmCC	0	0	0	0	1	0	1	-99	NA	NA	NA	NA	NA	NA	NA	NA	12	580998028934821
291	1	UCC	NA	NA	1	0	0	0	0	0	NA	NA	NA	NA	NA	NA	NA	NA	NA	NA	20	581546253578334
292	0	LUNG	SmCC	SmCC	0	0	0	0	1	0	1	-99	NA	NA	NA	NA	NA	NA	NA	NA	15	592517022766184
293	0	LUNG	ADENO	ADENO	0	0	0	0	1	0	1	-99	-1	-1	1	1	-1	-99	-99	-99	18	592903740105415
294	0	LUNG	ADENO	ADENO	0	0	0	0	1	0	1	-99	NA	NA	NA	NA	NA	NA	NA	NA	13	595139707052440
295	1	KIDNEY	NA	NA	0	0	0	0	1	0	NA	NA	NA	NA	NA	NA	NA	NA	NA	NA	11	595675398599403
296	1	OTHER	NA	NA	1	0	0	0	0	0	NA	NA	NA	NA	NA	NA	NA	NA	NA	NA	19	597725946738426
297	0	LUNG	ADENO	ADENO	0	0	0	0	1	0	1	-99	-1	-1	-1	1	-1	-99	-99	-99	20	599354422872360
298	0	BREAST	NA	NA	0	1	0	1	0	0	NA	NA	NA	NA	NA	NA	NA	NA	NA	NA	16	599653962574352
299	1	MELANOMA	NA	NA	0	0	0	0	1	1	NA	NA	NA	NA	NA	NA	NA	NA	NA	NA	18	602206632874904
300	0	MELANOMA	NA	NA	0	0	1	0	0	0	NA	NA	NA	NA	NA	NA	NA	NA	NA	NA	11	604020746489560
301	1	OTHER	NA	NA	1	0	0	0	0	1	NA	NA	NA	NA	NA	NA	NA	NA	NA	NA	14	604373176503513
302	1	LUNG	LCNEC	LCNEC	0	0	0	0	1	0	1	-99	-99	-99	-1	-99	-99	-99	-99	-99	20	604958596984831
303	0	GI_NOS	NA	NA	0	0	0	0	1	0	NA	NA	NA	NA	NA	NA	NA	NA	NA	NA	11	607918954293482
304	1	LUNG	SmCC	SmCC	1	1	0	0	0	0	1	1	NA	NA	NA	NA	NA	NA	NA	NA	18	609250231830389
305	0	GYNE	NA	NA	0	0	0	1	0	1	NA	NA	NA	NA	NA	NA	NA	NA	NA	NA	19	613637416134071
306	0	LUNG	ADENO	ADENO	0	0	0	1	0	0	1	-99	-99	-1	1	-99	-99	-99	-99	-99	20	614491694037485
307	0	LUNG	NSmCC	ADENO	0	0	0	0	1	0	1	-99	-99	-1	2	-99	-99	-99	-99	-99	19	616095605930316
308	1	LUNG	NSmCC	NSmCC-NOS	1	0	0	0	0	0	-1	1	-1	-1	-99	-99	-99	-99	-99	-99	16	616272000207286
309	0	LUNG	ADENO	ADENO	0	0	0	0	0	1	1	1	-1	1	1	-1	-1	-99	-99	-99	18	617481620604939
310	0	LUNG	ADENO	ADENO	1	1	0	0	0	0	-1	-99	NA	NA	NA	NA	NA	NA	NA	NA	14	619188808671686
311	1	BREAST	NA	NA	1	0	0	0	0	0	NA	NA	NA	NA	NA	NA	NA	NA	NA	NA	20	619205548960019
312	0	BREAST	NA	NA	0	0	0	0	1	0	NA	NA	NA	NA	NA	NA	NA	NA	NA	NA	11	621432829936899
313	1	KIDNEY	NA	NA	0	0	0	0	1	0	NA	NA	NA	NA	NA	NA	NA	NA	NA	NA	15	623110788038160
314	0	LUNG	NSmCC	NSmCC-NOS	0	0	0	0	1	0	-99	-99	NA	NA	NA	NA	NA	NA	NA	NA	16	623115921603208
315	1	BREAST	NA	NA	0	0	0	0	1	1	NA	NA	NA	NA	NA	NA	NA	NA	NA	NA	12	624143182431113
316	0	MELANOMA	NA	NA	1	1	1	0	0	0	NA	NA	NA	NA	NA	NA	NA	NA	NA	NA	12	624710155358365
317	1	GYNE	NA	NA	1	0	0	0	0	0	NA	NA	NA	NA	NA	NA	NA	NA	NA	NA	11	628523323161426
318	1	KIDNEY	NA	NA	0	0	0	0	1	0	NA	NA	NA	NA	NA	NA	NA	NA	NA	NA	13	631160858763844
319	1	MELANOMA	NA	NA	0	1	0	0	0	0	NA	NA	NA	NA	NA	NA	NA	NA	NA	NA	18	633642616117141
320	1	BREAST	NA	NA	0	0	0	0	1	0	NA	NA	NA	NA	NA	NA	NA	NA	NA	NA	20	633930883771551
321	1	BREAST	NA	NA	1	0	0	0	0	0	NA	NA	NA	NA	NA	NA	NA	NA	NA	NA	13	638135504262687
322	0	CRC	NA	NA	0	0	0	1	0	0	NA	NA	NA	NA	NA	NA	NA	NA	NA	NA	18	640462313506961
323	1	LUNG	ADENO	ADENO	0	0	0	1	0	1	1	-99	NA	NA	NA	NA	NA	NA	NA	NA	12	640931835029761
324	1	BREAST	NA	NA	0	0	0	0	1	0	NA	NA	NA	NA	NA	NA	NA	NA	NA	NA	18	641468842760956
325	0	LUNG	SmCC	SmCC	0	1	0	0	0	0	1	-99	NA	NA	NA	NA	NA	NA	NA	NA	11	642815240463395
326	0	LUNG	SmCC	SmCC	0	0	0	0	1	0	1	-99	NA	NA	NA	NA	NA	NA	NA	NA	12	644061536264411
327	1	BREAST	NA	NA	0	0	1	0	0	0	NA	NA	NA	NA	NA	NA	NA	NA	NA	NA	17	644701609914637
328	0	LUNG	NSmCC	ADENO	1	0	0	0	0	0	1	-99	NA	NA	NA	NA	NA	NA	NA	NA	15	649185068105745
329	0	MELANOMA	NA	NA	0	0	0	1	0	0	NA	NA	NA	NA	NA	NA	NA	NA	NA	NA	18	653620675484917
330	0	LUNG	LCNEC	LCNEC	0	0	1	0	0	0	1	1	NA	NA	NA	NA	NA	NA	NA	NA	15	654328119802190
331	1	LUNG	ADENO	ADENO	0	0	1	0	0	0	1	-99	NA	NA	NA	NA	NA	NA	NA	NA	16	655062227759102
332	0	LUNG	ADENO	ADENO	1	0	0	0	0	0	1	-1	NA	NA	NA	NA	NA	NA	NA	NA	15	655741321231659
333	1	BREAST	NA	NA	0	0	0	1	0	0	NA	NA	NA	NA	NA	NA	NA	NA	NA	NA	14	656849543530379
334	1	OTHER	NA	NA	1	0	0	0	0	0	NA	NA	NA	NA	NA	NA	NA	NA	NA	NA	16	661590783526245
335	1	LUNG	ADENO	ADENO	1	0	0	0	0	0	-99	-99	NA	NA	NA	NA	NA	NA	NA	NA	12	667198168503483
336	0	CRC	NA	NA	1	0	0	0	0	0	NA	NA	NA	NA	NA	NA	NA	NA	NA	NA	11	668403861004061
337	0	UCC	NA	NA	1	0	0	0	0	0	NA	NA	NA	NA	NA	NA	NA	NA	NA	NA	14	673637685806884
338	1	LUNG	ADENO	ADENO	0	0	1	0	0	0	1	-99	NA	NA	NA	NA	NA	NA	NA	NA	15	677034673935796
339	0	BREAST	NA	NA	0	0	0	1	0	0	NA	NA	NA	NA	NA	NA	NA	NA	NA	NA	14	679396126525562
340	0	LUNG	LCNEC	LCNEC	1	0	0	0	0	0	-1	-99	NA	NA	NA	NA	NA	NA	NA	NA	19	681099016771927
341	1	LUNG	NSmCC	NSmCC-NOS	0	0	0	0	1	0	-99	-99	NA	NA	NA	NA	NA	NA	NA	NA	12	682230406161674
342	1	LUNG	NSmCC	ADENO	0	0	0	1	0	0	1	-1	-99	-99	-1	-99	-99	-99	-99	-99	16	682303180894152
343	0	GI_NOS	NA	NA	0	0	0	0	1	0	NA	NA	-1	-1	-99	-99	-99	-99	-99	-99	16	684606002797809
344	0	LUNG	ADENO	ADENO	1	0	0	0	0	0	1	-1	-1	-1	2	-99	-99	-99	-99	-99	18	685399350156475
345	0	GI_NOS	NA	NA	0	0	0	0	1	1	NA	NA	NA	NA	NA	NA	NA	NA	NA	NA	17	686764543102294
346	1	MELANOMA	NA	NA	0	0	1	0	0	0	NA	NA	NA	NA	NA	NA	NA	NA	NA	NA	18	687552112048634
347	0	MELANOMA	NA	NA	1	0	0	0	0	0	NA	NA	NA	NA	NA	NA	NA	NA	NA	NA	20	687677706638475
348	1	LUNG	SqCC	SqCC	0	1	0	0	0	0	-1	1	-1	-1	2	-99	-99	-99	-99	-99	18	688353788751287
349	0	LUNG	ADENO	ADENO	0	0	0	0	1	0	1	-99	NA	NA	NA	NA	NA	NA	NA	NA	13	688739119640052
350	0	LUNG	ADENO	ADENO	0	0	0	0	1	0	1	-99	-1	-1	-1	-99	-99	-99	-99	-99	18	688796944249225
351	0	OTHER	NA	NA	0	1	1	0	0	0	NA	NA	NA	NA	NA	NA	NA	NA	NA	NA	16	690694908523308
352	0	LUNG	ADENO	ADENO	0	0	0	0	1	0	1	-99	NA	NA	NA	NA	NA	NA	NA	NA	14	691952272346476
353	0	OTHER	NA	NA	0	0	0	1	0	0	NA	NA	NA	NA	NA	NA	NA	NA	NA	NA	13	698395277527814
354	1	UCC	NA	NA	0	0	0	0	1	1	NA	NA	NA	NA	NA	NA	NA	NA	NA	NA	15	702903720020399
355	1	BREAST	NA	NA	0	0	0	0	1	0	NA	NA	NA	NA	NA	NA	NA	NA	NA	NA	12	704511853289029
356	0	BREAST	NA	NA	0	1	1	0	0	0	NA	NA	NA	NA	NA	NA	NA	NA	NA	NA	19	705022524384978
357	1	LUNG	ADENO	ADENO	0	0	0	0	1	0	1	-99	-1	-1	2	-1	-1	-99	-99	-99	19	705891753368621
358	0	LUNG	ADENO	ADENO	0	0	0	0	1	0	1	-99	NA	NA	NA	NA	NA	NA	NA	NA	13	708981975334790
359	0	LUNG	SqCC	SqCC	1	0	0	0	0	0	-1	1	-1	-1	-1	-1	-1	-99	-1	-99	19	710936473242491
360	1	GYNE	NA	NA	0	0	0	0	1	0	NA	NA	NA	NA	NA	NA	NA	NA	NA	NA	11	711953087211432
361	0	MELANOMA	NA	NA	0	1	0	0	0	0	NA	NA	NA	NA	NA	NA	NA	NA	NA	NA	18	715969691341410
362	0	LUNG	NSmCC	ADENO	1	0	0	0	0	0	1	-99	NA	NA	NA	NA	NA	NA	NA	NA	14	718518528693585
363	0	LUNG	ADENO	ADENO	1	0	0	0	0	0	1	-99	NA	NA	NA	NA	NA	NA	NA	NA	14	719908577865811
364	0	BREAST	NA	NA	0	0	0	0	1	0	NA	NA	NA	NA	NA	NA	NA	NA	NA	NA	15	720696589851681
365	0	MELANOMA	NA	NA	0	1	1	0	0	0	NA	NA	NA	NA	NA	NA	NA	NA	NA	NA	19	720956819573020
366	0	OTHER	NA	NA	0	0	0	0	0	1	NA	NA	NA	NA	NA	NA	NA	NA	NA	NA	12	721921064417834
367	0	LUNG	ADENO	ADENO	1	0	0	0	0	0	1	-99	NA	NA	NA	NA	NA	NA	NA	NA	13	724004576910232
368	0	BREAST	NA	NA	1	0	0	0	0	0	NA	NA	NA	NA	NA	NA	NA	NA	NA	NA	17	725717556936856
369	0	LUNG	NSmCC	ADENO	0	0	0	0	1	0	1	-99	NA	NA	NA	NA	NA	NA	NA	NA	14	727117843422252
370	0	LUNG	ADENO	ADENO	0	1	1	0	0	0	1	-99	NA	NA	NA	NA	NA	NA	NA	NA	20	729175948986169
371	1	BREAST	NA	NA	0	0	0	0	1	0	NA	NA	NA	NA	NA	NA	NA	NA	NA	NA	16	729385622101382
372	1	BREAST	NA	NA	0	0	0	0	1	0	NA	NA	NA	NA	NA	NA	NA	NA	NA	NA	12	731027957517755
373	0	LUNG	ADENO	ADENO	0	0	0	1	0	0	1	-99	NA	NA	NA	NA	NA	NA	NA	NA	14	734133900772610
374	0	LUNG	ADENO	ADENO	0	0	0	0	1	0	1	-1	-1	-9	1	-99	-99	-99	-99	-99	17	734310897730604
375	1	LUNG	SqCC	SqCC	1	0	0	0	0	0	-1	1	NA	NA	NA	NA	NA	NA	NA	NA	20	735324678979259
376	0	LUNG	ADENO	ADENO	0	0	0	0	1	1	1	-99	NA	NA	NA	NA	NA	NA	NA	NA	13	737384411609373
377	1	GYNE	NA	NA	0	1	1	0	0	0	NA	NA	NA	NA	NA	NA	NA	NA	NA	NA	17	738680289199471
378	0	MELANOMA	NA	NA	0	0	1	0	0	0	NA	NA	NA	NA	NA	NA	NA	NA	NA	NA	19	742675610350748
379	0	BREAST	NA	NA	1	0	0	0	0	1	NA	NA	NA	NA	NA	NA	NA	NA	NA	NA	13	743312191956282
380	0	CRC	NA	NA	0	0	0	0	1	0	NA	NA	NA	NA	NA	NA	NA	NA	NA	NA	20	746617024032334
381	1	LUNG	ADENO	ADENO	0	0	0	0	1	0	1	-99	NA	NA	NA	NA	NA	NA	NA	NA	12	747643850729373
382	0	LUNG	NSmCC	NSmCC-NOS	1	1	0	0	0	0	1	1	-99	-1	2	-99	-99	-99	-99	-99	20	749311965003552
383	0	LUNG	ADENO	ADENO	1	0	0	0	0	0	1	-99	NA	NA	NA	NA	NA	NA	NA	NA	13	751180201482837
384	1	BREAST	NA	NA	0	1	0	1	0	0	NA	NA	NA	NA	NA	NA	NA	NA	NA	NA	12	751900562521554
385	0	MELANOMA	NA	NA	0	1	0	0	0	0	NA	NA	NA	NA	NA	NA	NA	NA	NA	NA	12	752939991514289
386	0	KIDNEY	NA	NA	0	0	0	1	0	0	NA	NA	NA	NA	NA	NA	NA	NA	NA	NA	12	758327024107920
387	1	OTHER	NA	NA	0	0	0	0	1	0	NA	NA	NA	NA	NA	NA	NA	NA	NA	NA	16	759576022380426
388	0	LUNG	SmCC	SmCC	0	0	0	0	1	0	1	1	NA	NA	NA	NA	NA	NA	NA	NA	17	762181970209135
389	0	LUNG	ADENO	ADENO	0	0	0	0	1	0	1	-99	-1	-1	-99	-99	-99	-99	-99	-99	16	762476973825443
390	1	MELANOMA	NA	NA	1	0	0	0	0	0	NA	NA	NA	NA	NA	NA	NA	NA	NA	NA	12	765243072398785
391	1	MELANOMA	NA	NA	1	0	1	0	0	1	NA	NA	NA	NA	NA	NA	NA	NA	NA	NA	13	768223311650073
392	0	KIDNEY	NA	NA	1	0	0	0	0	0	NA	NA	NA	NA	NA	NA	NA	NA	NA	NA	12	769351525709672
393	0	MELANOMA	NA	NA	0	0	0	1	0	0	NA	NA	NA	NA	NA	NA	NA	NA	NA	NA	18	769434203517228
394	0	LUNG	SmCC	SmCC	1	0	0	0	0	0	1	-99	NA	NA	NA	NA	NA	NA	NA	NA	12	769631490873254
395	0	CRC	NA	NA	0	0	0	0	1	0	NA	NA	NA	NA	NA	NA	NA	NA	NA	NA	12	774035631696649
396	0	LUNG	ADENO	ADENO	0	1	0	0	0	1	1	-99	NA	NA	NA	NA	NA	NA	NA	NA	14	774762460302017
397	1	LUNG	ADENO	ADENO	0	1	0	1	0	0	-99	-99	NA	NA	NA	NA	NA	NA	NA	NA	12	778047304673774
398	-1	MELANOMA	NA	NA	0	1	0	0	0	0	NA	NA	NA	NA	NA	NA	NA	NA	NA	NA	15	778086209732240
399	0	LUNG	SmCC	SmCC	0	0	0	0	1	0	1	-99	NA	NA	NA	NA	NA	NA	NA	NA	17	778782197608251
400	0	MELANOMA	NA	NA	0	0	0	0	1	0	NA	NA	NA	NA	NA	NA	NA	NA	NA	NA	12	779100728598958
401	-1	LUNG	NSmCC	ADENO	0	0	0	1	0	0	1	-1	-99	-1	2	-99	-99	-99	-1	-99	20	780398588288460
402	0	LUNG	ADENO	ADENO	0	0	1	0	0	0	1	-99	-1	-1	-1	1	-1	-99	-99	-99	20	783184925161167
403	0	LUNG	ADENO	ADENO	0	1	0	0	0	0	1	-99	-1	-1	-1	-1	-1	1	-99	-99	18	789497399457826
404	1	CRC	NA	NA	1	0	0	0	0	0	NA	NA	NA	NA	NA	NA	NA	NA	NA	NA	20	795505662392414
405	-1	MELANOMA	NA	NA	0	0	1	0	0	0	NA	NA	NA	NA	NA	NA	NA	NA	NA	NA	15	796641907686207
406	0	MELANOMA	NA	NA	0	0	0	0	1	0	NA	NA	NA	NA	NA	NA	NA	NA	NA	NA	17	797877084360940
407	1	LUNG	NSmCC	ADENO	0	1	0	0	0	0	1	-99	NA	NA	NA	NA	NA	NA	NA	NA	11	798740647281040
408	1	OTHER	NA	NA	0	1	0	0	0	0	NA	NA	NA	NA	NA	NA	NA	NA	NA	NA	18	804953045002267
409	0	GI_NOS	NA	NA	1	0	0	0	0	0	NA	NA	NA	NA	NA	NA	NA	NA	NA	NA	11	807511911505086
410	0	MELANOMA	NA	NA	1	0	0	0	0	0	NA	NA	NA	NA	NA	NA	NA	NA	NA	NA	13	807978041005431
411	0	CRC	NA	NA	0	0	0	0	1	0	NA	NA	NA	NA	NA	NA	NA	NA	NA	NA	12	809167153619928
412	0	LUNG	ADENO	ADENO	0	1	0	0	0	0	1	-99	-99	-1	-1	-99	-99	-99	-99	-99	20	812439051765975
413	1	CRC	NA	NA	0	0	0	0	1	0	NA	NA	NA	NA	NA	NA	NA	NA	NA	NA	16	813130505104293
414	0	LUNG	NSmCC	ADENO	0	0	0	1	0	0	1	-99	-1	-1	-1	-1	-1	-99	-99	-99	18	818952616276163
415	1	MELANOMA	NA	NA	1	0	0	0	0	0	NA	NA	NA	NA	NA	NA	NA	NA	NA	NA	16	820840550600146
416	0	MELANOMA	NA	NA	0	0	0	0	1	0	NA	NA	NA	NA	NA	NA	NA	NA	NA	NA	14	823833765803305
417	1	MELANOMA	NA	NA	0	0	1	0	0	0	NA	NA	NA	NA	NA	NA	NA	NA	NA	NA	13	825096328573180
418	0	GI_NOS	NA	NA	0	0	0	0	1	0	NA	NA	NA	NA	NA	NA	NA	NA	NA	NA	14	832728527733208
419	1	CRC	NA	NA	1	0	0	0	1	0	NA	NA	NA	NA	NA	NA	NA	NA	NA	NA	11	834178565316924
420	0	MELANOMA	NA	NA	1	0	0	0	0	0	NA	NA	NA	NA	NA	NA	NA	NA	NA	NA	12	834744593164088
421	1	LUNG	ADENO	ADENO	0	1	0	0	0	0	-99	-99	NA	NA	NA	NA	NA	NA	NA	NA	15	834898854372140
422	0	GI_NOS	NA	NA	0	1	0	1	0	0	NA	NA	NA	NA	NA	NA	NA	NA	NA	NA	19	835118314960331
423	0	LUNG	ADENO	ADENO	1	0	0	0	0	0	1	-99	-1	-1	2	1	-1	-99	-99	-99	19	837329832791944
424	0	CRC	NA	NA	0	0	0	0	1	0	NA	NA	NA	NA	NA	NA	NA	NA	NA	NA	12	837767975474202
425	0	LUNG	NSmCC	SqCC	1	0	1	0	0	0	-1	1	-1	-1	-1	-1	-1	-99	-99	-99	20	838368976396990
426	0	LUNG	ADENO	ADENO	0	1	0	0	0	0	1	-99	-99	-1	-1	-99	-99	-99	-99	-99	20	838986728603321
427	1	LUNG	SmCC	SmCC	0	1	0	1	0	0	1	-99	-1	-1	-1	-1	-1	-99	-99	-99	20	840597459959599
428	0	LUNG	SqCC	SqCC	0	0	0	1	0	1	-1	1	-1	-1	1	-1	-1	-99	-99	-99	20	842255341276548
429	0	CRC	NA	NA	0	0	0	0	1	1	NA	NA	NA	NA	NA	NA	NA	NA	NA	NA	13	848728274072423
430	0	OTHER	NA	NA	0	0	1	0	0	0	NA	NA	NA	NA	NA	NA	NA	NA	NA	NA	15	849625637895544
431	1	GI_NOS	NA	NA	0	0	0	1	0	0	NA	NA	NA	NA	NA	NA	NA	NA	NA	NA	13	851811879682172
432	0	LUNG	NSmCC	ADENO	1	0	0	0	0	0	1	-99	NA	NA	NA	NA	NA	NA	NA	NA	14	858115523915927
433	1	LUNG	NSmCC	SqCC	0	0	0	1	0	0	-1	1	-1	-1	2	1	-1	-99	-99	-99	19	861267214451014
434	0	MELANOMA	NA	NA	1	1	0	0	0	0	NA	NA	NA	NA	NA	NA	NA	NA	NA	NA	11	862217647028388
435	1	LUNG	ADENO	ADENO	0	1	0	0	0	0	-99	-99	-99	-99	2	-99	-99	-99	-99	-99	16	864289900267856
436	1	MELANOMA	NA	NA	0	0	0	0	1	1	NA	NA	NA	NA	NA	NA	NA	NA	NA	NA	16	865025043877578
437	0	LUNG	ADENO	ADENO	0	0	0	0	1	0	1	-99	NA	NA	NA	NA	NA	NA	NA	NA	13	866437379877653
438	0	LUNG	NSmCC	ADENO	1	0	0	0	0	0	1	-99	-99	-99	2	-99	-99	-99	-99	-99	16	867823517586356
439	1	MELANOMA	NA	NA	1	0	0	0	0	0	NA	NA	NA	NA	NA	NA	NA	NA	NA	NA	18	868372053602503
440	-2	LUNG	ADENO	ADENO	0	1	0	0	0	0	1	-99	NA	NA	NA	NA	NA	NA	NA	NA	13	870190808092326
441	1	UCC	NA	NA	0	0	0	0	1	0	NA	NA	NA	NA	NA	NA	NA	NA	NA	NA	13	873013711187787
442	1	CRC	NA	NA	1	0	0	0	0	0	NA	NA	NA	NA	NA	NA	NA	NA	NA	NA	15	875910889906584
443	0	LUNG	SqCC	SqCC	1	0	0	0	0	0	-99	-99	NA	NA	NA	NA	NA	NA	NA	NA	15	876097880641255
444	1	GI_NOS	NA	NA	0	0	0	0	1	0	NA	NA	NA	NA	NA	NA	NA	NA	NA	NA	12	881772281877192
445	1	BREAST	NA	NA	0	1	0	0	0	0	NA	NA	NA	NA	NA	NA	NA	NA	NA	NA	16	882733612453544
446	0	MELANOMA	NA	NA	0	0	1	0	0	1	NA	NA	NA	NA	NA	NA	NA	NA	NA	NA	20	886132232339967
447	0	LUNG	NSmCC	ADENO	0	0	0	0	1	0	1	-99	NA	NA	NA	NA	NA	NA	NA	NA	14	886792888163309
448	0	UCC	NA	NA	0	0	1	0	0	0	NA	NA	NA	NA	NA	NA	NA	NA	NA	NA	20	887364374651203
449	0	GI_NOS	NA	NA	1	0	0	0	0	0	NA	NA	NA	NA	NA	NA	NA	NA	NA	NA	16	887615268704298
450	1	LUNG	SmCC	SmCC	0	0	0	0	1	0	-99	-99	NA	NA	NA	NA	NA	NA	NA	NA	12	887778817509956
451	1	MELANOMA	NA	NA	0	0	1	0	0	0	NA	NA	NA	NA	NA	NA	NA	NA	NA	NA	11	889706882488375
452	1	BREAST	NA	NA	0	1	0	0	0	0	NA	NA	NA	NA	NA	NA	NA	NA	NA	NA	13	890064433968100
453	0	BREAST	NA	NA	1	0	0	0	0	0	NA	NA	NA	NA	NA	NA	NA	NA	NA	NA	11	890282470297545
454	1	MELANOMA	NA	NA	1	0	0	0	0	0	NA	NA	NA	NA	NA	NA	NA	NA	NA	NA	12	897304780841041
455	0	LUNG	ADENO	ADENO	1	0	0	0	0	0	1	-99	-1	-1	1	1	-1	-99	-99	-99	19	898564959598910
456	1	MELANOMA	NA	NA	1	0	0	0	0	0	NA	NA	NA	NA	NA	NA	NA	NA	NA	NA	20	900510064707803
457	0	MELANOMA	NA	NA	0	0	1	0	0	0	NA	NA	NA	NA	NA	NA	NA	NA	NA	NA	19	903842569627083
458	1	CRC	NA	NA	0	1	1	0	0	0	NA	NA	NA	NA	NA	NA	NA	NA	NA	NA	14	903929240767316
459	-1	LUNG	ADENO	ADENO	1	0	0	0	0	0	1	-99	NA	NA	NA	NA	NA	NA	NA	NA	15	908263778839054
460	0	LUNG	ADENO	ADENO	1	0	0	0	0	0	1	-99	-1	-1	2	1	-1	-99	-99	-99	19	908957010707282
461	0	BREAST	NA	NA	0	1	0	1	0	0	NA	NA	NA	NA	NA	NA	NA	NA	NA	NA	18	910885042449026
462	1	KIDNEY	NA	NA	0	0	0	0	0	1	NA	NA	NA	NA	NA	NA	NA	NA	NA	NA	15	910999668201168
463	1	GI_NOS	NA	NA	0	0	0	0	1	0	NA	NA	NA	NA	NA	NA	NA	NA	NA	NA	13	914472900286968
464	0	LUNG	SqCC	SqCC	1	0	0	0	0	0	-99	-99	NA	NA	NA	NA	NA	NA	NA	NA	16	915472779474226
465	0	LUNG	LCNEC	LCNEC	1	0	0	0	0	0	1	1	1	-1	1	-1	-1	-99	-99	-99	20	919259343349028
466	0	CRC	NA	NA	1	1	0	0	0	0	NA	NA	NA	NA	NA	NA	NA	NA	NA	NA	11	920655943527493
467	0	LUNG	LCNEC	LCNEC	0	1	0	1	0	0	1	-99	-1	-1	1	-1	-1	-99	-99	-99	19	921572230324783
468	1	MELANOMA	NA	NA	1	0	0	0	0	0	NA	NA	NA	NA	NA	NA	NA	NA	NA	NA	19	924469167244472
469	1	GYNE	NA	NA	0	0	0	0	1	0	NA	NA	NA	NA	NA	NA	NA	NA	NA	NA	14	926330634006365
470	1	LUNG	SmCC	SmCC	1	0	0	0	0	1	1	-99	NA	NA	NA	NA	NA	NA	NA	NA	16	929597859500724
471	1	LUNG	NSmCC	NSmCC-NOS	0	0	0	0	1	1	-99	-99	NA	NA	NA	NA	NA	NA	NA	NA	12	932310076859852
472	1	BREAST	NA	NA	0	0	0	1	0	0	NA	NA	NA	NA	NA	NA	NA	NA	NA	NA	17	934072323393862
473	0	LUNG	SmCC	SmCC	1	0	0	0	0	0	-99	-99	NA	NA	NA	NA	NA	NA	NA	NA	17	936668419707557
474	0	LUNG	NSmCC	ADENO	1	0	0	0	0	0	1	-99	NA	NA	NA	NA	NA	NA	NA	NA	14	936840926592488
475	1	LUNG	ADENO	ADENO	1	0	0	0	0	0	-99	-99	NA	NA	NA	NA	NA	NA	NA	NA	11	937327968050470
476	-1	MELANOMA	NA	NA	1	0	0	0	0	0	NA	NA	NA	NA	NA	NA	NA	NA	NA	NA	12	937665677265941
477	0	LUNG	ADENO	ADENO	0	1	0	0	0	1	1	1	-1	-1	2	1	-1	-99	-99	-99	18	938701538944706
478	0	MELANOMA	NA	NA	1	0	0	0	0	0	NA	NA	NA	NA	NA	NA	NA	NA	NA	NA	14	940500683216193
479	1	MELANOMA	NA	NA	1	0	0	0	0	0	NA	NA	NA	NA	NA	NA	NA	NA	NA	NA	11	944762901313283
480	1	OTHER	NA	NA	0	0	0	0	1	0	NA	NA	NA	NA	NA	NA	NA	NA	NA	NA	14	945791981185022
481	1	UCC	NA	NA	0	0	0	1	0	0	NA	NA	NA	NA	NA	NA	NA	NA	NA	NA	13	949472972622270
482	0	GYNE	NA	NA	0	0	0	0	1	0	NA	NA	NA	NA	NA	NA	NA	NA	NA	NA	19	950823546009004
483	1	MELANOMA	NA	NA	1	0	1	0	0	0	NA	NA	NA	NA	NA	NA	NA	NA	NA	NA	14	951075410331884
484	1	LUNG	ADENO	ADENO	0	1	0	0	0	0	1	-99	-99	-99	-1	-99	-99	-99	-99	-99	14	957009895279930
485	1	LUNG	ADENO	ADENO	0	0	0	1	0	0	1	1	-1	-1	1	-1	-1	-99	-99	-99	19	957648888899285
486	1	CRC	NA	NA	0	0	0	1	0	0	NA	NA	NA	NA	NA	NA	NA	NA	NA	NA	15	959926474799029
487	0	LUNG	NSmCC	ADENO	0	0	0	0	1	1	1	-99	NA	NA	NA	NA	NA	NA	NA	NA	15	960976027107517
488	0	BREAST	NA	NA	0	0	0	0	1	0	NA	NA	NA	NA	NA	NA	NA	NA	NA	NA	14	961056958888791
489	0	LUNG	ADENO	ADENO	1	0	0	0	0	0	1	-99	NA	NA	NA	NA	NA	NA	NA	NA	13	961200748384692
490	0	LUNG	ADENO	ADENO	0	0	0	0	1	0	1	-99	-99	-99	1	-99	-99	-99	-99	-99	19	962048488820385
491	0	LUNG	SmCC	SmCC	0	0	0	0	1	0	-99	-99	NA	NA	NA	NA	NA	NA	NA	NA	17	962904378895848
492	1	BREAST	NA	NA	0	0	0	0	1	0	NA	NA	NA	NA	NA	NA	NA	NA	NA	NA	11	964695630477280
493	1	MELANOMA	NA	NA	1	0	1	0	0	0	NA	NA	NA	NA	NA	NA	NA	NA	NA	NA	13	964811543638912
494	1	LUNG	ADENO	ADENO	1	0	0	0	0	0	1	-99	NA	NA	NA	NA	NA	NA	NA	NA	16	965253958612854
495	1	LUNG	ADENO	ADENO	0	1	0	0	0	0	1	-99	NA	NA	NA	NA	NA	NA	NA	NA	12	966805864659086
496	0	LUNG	SmCC	SmCC	0	0	0	0	1	1	1	-99	NA	NA	NA	NA	NA	NA	NA	NA	14	969148380007745
497	0	LUNG	NSmCC	NSmCC-NOS	0	0	0	1	0	0	-99	-99	NA	NA	NA	NA	NA	NA	NA	NA	12	972009848747828
498	0	LUNG	ADENO	ADENO	1	0	0	0	0	0	1	-99	NA	NA	NA	NA	NA	NA	NA	NA	11	975494734523458
499	0	KIDNEY	NA	NA	1	0	0	0	0	0	NA	NA	NA	NA	NA	NA	NA	NA	NA	NA	11	976333371731312
500	0	LUNG	ADENO	ADENO	0	0	0	1	0	0	1	-99	-99	-1	2	-99	-99	-99	-99	-99	20	976754474347267
501	1	LUNG	ADENO	ADENO	1	0	0	0	0	0	-99	-99	NA	NA	NA	NA	NA	NA	NA	NA	13	977008650292643
502	-1	LUNG	NSmCC	NSmCC-NOS	1	0	0	0	0	0	1	1	-1	-1	-1	-1	-1	-99	-99	-99	19	980645921948497
503	1	LUNG	ADENO	ADENO	1	0	1	0	0	0	-99	-99	NA	NA	NA	NA	NA	NA	NA	NA	12	981376216438204
504	0	MELANOMA	NA	NA	1	0	0	0	0	0	NA	NA	NA	NA	NA	NA	NA	NA	NA	NA	19	986214030463153
505	1	GYNE	NA	NA	0	1	0	0	0	0	NA	NA	NA	NA	NA	NA	NA	NA	NA	NA	15	986257165139203
506	1	OTHER	NA	NA	1	0	0	0	0	0	NA	NA	NA	NA	NA	NA	NA	NA	NA	NA	12	986830416515542
507	0	BREAST	NA	NA	0	0	0	0	1	0	NA	NA	NA	NA	NA	NA	NA	NA	NA	NA	11	986989076305576
508	1	MELANOMA	NA	NA	0	0	0	0	1	1	NA	NA	NA	NA	NA	NA	NA	NA	NA	NA	15	987591600138991
509	1	LUNG	ADENO	ADENO	0	1	0	0	0	0	1	-99	-1	-1	-1	1	-1	-99	-99	-99	19	988651633553655
510	0	LUNG	ADENO	ADENO	0	0	0	1	0	0	1	-99	NA	NA	NA	NA	NA	NA	NA	NA	16	992191657997623
511	2	LUNG	ADENO	ADENO	0	0	1	0	0	0	1	-99	-99	-1	-1	-99	-99	-99	-99	-99	19	995261349367001
