# Supplementary material for: Neuroanatomical location of lung cancer brain metastases in 234 patients with a focus on cancer subtyping and biomarkers
Source: PLoS One. 2024 Nov 21;19(11):e0314205. doi: 10.1371/journal.pone.0314205 (PMC11581295; doi:10.1371/journal.pone.0314205)
Supplement: S3 File — (XLSX) [file pone.0314205.s003.xlsx]

## Sheet: Sheet9b_Tables_MANU_Nr2
	PREVIOUSLY Table 9 → NOW Table 7			Figure 9 Made ‘Lung Only’								PREVIOUSLY Table 12 → NOW Table 1												PREVIOUSLY Table 13 → NOW Table 2			PREVIOUSLY Figure 4 (prior to that Figure 7) -> NOW Figure 2								PREVIOUSLY Table 14 → NOW Table 3				PREVIOUSLY Figure 5 (prior to that Figure 6) -> NOW Figure 3							Table 4 (UNCHANGED)
	PREV. Table 7 → NOW Table 1											PREVIOUSLY Table 1 → NOW Table 2												PREVIOUSLY Table 2 → NOW Table 3											PREVIOUSLY Table 3 → NOW Table 4											PREVIOUSLY Table 4 → NOW Table 5
																								PREVIOUSLY Table 3 → NOW Suppl Table S2b											PREVIOUSLY Table 4 → NOW Suppl Table S3b											PREVIOUSLY Table 5 → NOW Table 3
	Table 1: Neuroanatomical Site Overlap - Lung Only											Table 2: Lung Cancer Subclassification (Modified Using Immunohistochemistry)												Supplemental Table S2b: Lung Cancer Subclassification (Diagnostic Perspective) IHC Modified											Supplemental Table S3b: Distribution of Lung Cancer Subtypes (Pathobiologic Perspective) IHC Modified											Table 3: Selected Lung Biomarkers
	Site	Frontal	Parietal	Temporal	Occipital	Cerebellum	Other	Unknown	Misc.			LUNG CANCER SUBCLASSIFICATION (REDISTRIBUTED)												LUNG CANCER SUBCLASSIFICATION (REDISTRIBUTED)											Lung Cancer Type	Lesions	Frontal	Parietal	Temporal	Occipital	Cerebellum	Unk./Oth.	Sum			Biomarker	Adequate	Negative	Low Positive
	Frontal	88	4	4	0	0	1	0				Lung Cancer Type	Frontal	Parietal	Temporal	Occipital	Cerebellum	Unk./Oth.	Lesions	Patients		Control		Lung Cancer Type	Frontal	Parietal	Temporal	Occipital	Cerebellum	Unk./Oth.	Lesions				Adenocarcinoma *	164	0.359756	0.189024	0.0853659	0.128049	0.22561	0.0121951	1			EGFR	65	57	NA
	Parietal	4	48	2	9	0	2	0				Adenocarcinoma *	59	31	14	21	37	2	164	152		8		Adenocarcinoma *	0.670455	0.645833	0.7	0.6	0.606557	0.666667	0.643137				Squamous Carcinoma **	27	0.296296	0.185185	0.185185	0.296296	0.037037	0	1			ALK	78	77	NA
	Temporal	4	2	20	0	0	0	0				Squamous Carcinoma **	8	5	5	8	1	0	27	23		9		Squamous Carcinoma **	0.0909091	0.104167	0.25	0.228571	0.0163934	0	0.105882				Small cell carcinoma	30	0.2	0.133333	0	0.0666667	0.566667	0.0333333	1			PD-L1	79	27	15
	Occipital	0	9	0	35	2	2	0				Small cell carcinoma	6	4	0	2	17	1	30	28		10		Small cell carcinoma	0.0681818	0.0833333	0	0.0571429	0.278689	0.333333	0.117647				Non-small cell carcinoma NOS ***	34	0.441176	0.235294	0.0294118	0.117647	0.176471	0	1			RAS	51	28	NA
	Cerebellum	0	0	0	2	61	10	0				Non-small cell carcinoma NOS ***	15	8	1	4	6	0	34	31		11		Non-small cell carcinoma NOS ***	0.170455	0.166667	0.05	0.114286	0.0983607	0	0.133333				* Adenocarcinoma definition: TTF-1 positive, p63 NOT positive; ** Squamous cell carcinoma definition: TTF-1 negative, p63 positive											BRAF V600	51	50	NA
	Other	1	2	0	2	10	17	0				Sum	88	48	20	35	61	3	255	234				Sum	1	1	1	1	1	1	1				*** Includes probable Large Cell Neuroendocrine Carcinoma (LCNEC)
	Unknown	0	0	0	0	0	0	1				* Adenocarcinoma definition: TTF-1 positive, p63 NOT positive; ** Squamous cell carcinoma definition: TTF-1 negative, p63 positive												Lesions	88	48	20	35	61	3	255
	Sum	97	65	26	48	73	32	1	234			*** Includes probable Large Cell Neuroendocrine Carcinoma (LCNEC)												* Adenocarcinoma definition: TTF-1 positive, p63 NOT positive; ** Squamous cell carcinoma definition: TTF-1 negative, p63 positive
	Diagonal	88	48	20	35	61	17	1	-															*** Includes probable Large Cell Neuroendocrine Carcinoma (LCNEC)
	Off-diagonal	9	17	6	13	12	15	0	-											Pts	Comment
	Pure	79	31	14	22	49	2	1	198										NSCLC	72	No IHC
	Mixed	-	-	-	-	-	-	-	36										NSCLC	31	w/ IHC
																			Diff	41
																			Reclassified	44	Table S6
								Mixed	0.153846										'Diff’ and ‘Reclassified’ non-concordance presumed to d/t manual edit
																			# Cases	538	Score >1
																			Total Pts	511	Score >1			DATA FOR FIGURE 2 (MODIFIED BY IMMUNOHISTOCHEMISTRY)												DATA FOR FIGURE 3 (MODIFIED BY IMMUNOHISTOCHEMISTRY)
																			% w/ biomarkers	0.384615				Lung Cancer Type	Frontal	Parietal	Temporal	Occipital	Cerebellum	Lesions						Lung Cancer Type	Frontal	Parietal	Temporal	Occipital	Cerebellum	Unk./Oth.
																								Adenocarcinoma *	0.670455	0.645833	0.7	0.6	0.606557	0.643137						Adeno.	0.359756	0.189024	0.0853659	0.128049	0.22561	0.0121951
																								Non-small cell carcinoma NOS ***	0.170455	0.166667	0.05	0.114286	0.0983607	0.133333						SqCC	0.296296	0.185185	0.185185	0.296296	0.037037	0
																								Squamous Carcinoma **	0.0909091	0.104167	0.25	0.228571	0.0163934	0.105882						SmCC	0.2	0.133333	0	0.0666667	0.566667	0.0333333
																								Small cell carcinoma	0.0681818	0.0833333	0	0.0571429	0.278689	0.117647						NSmCC	0.441176	0.235294	0.0294118	0.117647	0.176471	0
																																				Lesions	0.345098	0.188235	0.0784314	0.137255	0.239216	0.0117647
[truncated: 108 more columns]

## Sheet: Stats_Analysis_from_R
Output from R (v12)
[1] "---------------------------------------------------------------------------------------------------"
[1] "Doing Fisher's exact test on the large table for cases with only one lesion..."
[1] "---------------------------------------------------------------------------------------------------"
[1] " "
[1] "Data: 'lung_1_lesion_trim'"
[1] "Dimensions of 'lung_1_lesion_trim':"
[1] 195 27
	Fisher's Exact Test for Count Data
data: lung_1_lesion_trim$LUNG_TYPE_LUMPED and lung_1_lesion_trim$LOC_VAR
p-value = 0.004526
alternative hypothesis: two.sided
[1] " "
[1] "---------------------------------------------------------------------------------------------------"
[1] "Doing Fisher's Exact Test on the large table for cases with multiple lesions..."
[1] "---------------------------------------------------------------------------------------------------"
[1] " "
[1] "Data: 'lung_lesions_DATA'"
[1] "Dimensions of 'lung_lesions_DATA':"
[1] 252 26
	Fisher's Exact Test for Count Data
data: lung_lesions_DATA$LUNG_TYPE_LUMPED and lung_lesions_DATA$LOC_VAR_NAME
p-value = 0.0006699
alternative hypothesis: two.sided
[1] " "
[1] "---------------------------------------------------------------------------------------------------"
[1] "Summary data for all the Fisher's Exact Test 2x2 tables... "
[1] "---------------------------------------------------------------------------------------------------"
[1] " "
[1] "Summary data for patients with only one neuroanatomical location:"
[1] " "
[1] "Table showing number of cases for each 2x2 Fisher's Extact Test:"
	AC-SCC	AC-NSCLC	AC-SCLC	SCC-NSCLC	SCC-SCLC	NSCLC-SCLC
FRO-PAR	85	95	82	28	15	25
FRO-TEM	74	79	68	25	14	19
FRO-OCC	80	84	73	28	17	21
FRO-CER	91	102	101	27	26	37
PAR-TEM	37	38	34	11	7	8
PAR-OCC	43	43	39	14	10	10
PAR-CER	54	61	67	13	19	26
TEM-OCC	32	27	25	11	9	4
TEM-CER	43	45	53	10	18	20
OCC-CER	49	50	58	13	21	22
Data used to generate Supplemental Figure S3
[1] "Table showing p values for each 2x2 Fisher's Extact Test:"
	AC-SCC	AC-NSCLC	AC-SCLC	SCC-NSCLC	SCC-SCLC	NSCLC-SCLC
FRO-PAR	1	1	1	1	1	1
FRO-TEM	0.36646	0.680009	1	0.266798	0.505495	1
FRO-OCC	0.143813	0.724971	1	0.103084	0.600032	1
FRO-CER	0.263316	0.593839	0.0012686	0.633364	0.00327407	0.00291828
PAR-TEM	0.320918	0.650358	1	0.242424	0.428571	1
PAR-OCC	0.211466	0.695011	1	0.286131	0.5	1
PAR-CER	0.5791	0.738259	0.0358256	1	0.0970072	0.0686531
TEM-OCC	1	1	1	1	1	1
TEM-CER	0.075318	1	0.0469978	0.190476	0.00490196	0.3
OCC-CER	0.0268862	1	0.0840694	0.102564	0.00167699	0.227273
[1] "---------------------------------------------------------------------------------------------------"
[1] " "
[1] "Summary data for (almost) all lung specimens:"
[1] " "
[1] "Table showing number of cases for each 2x2 Fisher's Extact Test:"
	AC-SCC	AC-NSCLC	AC-SCLC	SCC-NSCLC	SCC-SCLC	NSCLC-SCLC
FRO-PAR	103	113	100	36	23	33
FRO-TEM	86	89	79	29	19	22
FRO-OCC	96	99	88	35	24	27
FRO-CER	105	117	119	30	32	44
PAR-TEM	55	54	49	19	14	13
PAR-OCC	65	64	58	25	19	18
PAR-CER	74	82	89	20	27	35
TEM-OCC	48	40	37	18	15	7
TEM-CER	57	58	68	13	23	24
OCC-CER	67	68	77	19	28	29
[1] " "
Data used to generate Figure 4
[1] "Table showing p values for each 2x2 Fisher's Extact Test:"
	AC-SCC	AC-NSCLC	AC-SCLC	SCC-NSCLC	SCC-SCLC	NSCLC-SCLC
FRO-PAR	0.764701	1	0.736771	1	1	1
FRO-TEM	0.150101	0.289237	0.583979	0.0638205	0.127967	1
FRO-OCC	0.0758505	0.773991	1	0.0896022	0.387535	1
FRO-CER	0.151146	0.460853	0.00258988	0.39321	0.00373192	0.00589155
PAR-TEM	0.288409	0.417163	0.31198	0.140867	0.220779	1
PAR-OCC	0.218385	0.751177	1	0.237744	0.349845	1
PAR-CER	0.102748	0.559395	0.040447	0.35436	0.00794568	0.0312607
TEM-OCC	1	0.632983	0.516517	0.614846	0.52381	1
TEM-CER	0.0129242	0.663846	0.0145475	0.0291375	0.000178311	0.291667
OCC-CER	0.00786123	1	0.0435359	0.0572755	0.000118722	0.143236
[1] " "
[1] " "
[1] "---------------------------------------------------------------------------------------------------"
[1] "---------------------------------------------------------------------------------------------------"
[1] "Examining the lung biomarkers... "
[1] "---------------------------------------------------------------------------------------------------"
[1] "---------------------------------------------------------------------------------------------------"
[1] " "
[1] " "
[1] "---------------------------------------------------------------------------------------------------"
[1] "Doing Fisher's exact test for EGFR and lesion location..."
[1] "---------------------------------------------------------------------------------------------------"
[1] " "
[1] "Data: 'EGFR_lesions_data'"
[1] "Dimensions of 'EGFR_lesions_data':"
[1] 71 26
	Fisher's Exact Test for Count Data
data: EGFR_lesions_data$LOC_VAR_NAME and EGFR_lesions_data$egfr
p-value = 0.4232
alternative hypothesis: two.sided
[1] " "
[1] "---------------------------------------------------------------------------------------------------"
[1] "Doing Fisher's exact test for PD-L1 and lesion location..."
[1] "---------------------------------------------------------------------------------------------------"
[1] " "
[1] "Data: 'PDL1_lesions_data'"
[1] "Dimensions of 'PDL1_lesions_data':"
[1] 87 26
	Fisher's Exact Test for Count Data
data: PDL1_lesions_data$LOC_VAR_NAME and PDL1_lesions_data$pdl1
p-value = 0.03654
alternative hypothesis: two.sided
[1] " "
[1] "---------------------------------------------------------------------------------------------------"
[1] "Doing Fisher's exact test for RAS and lesion location..."
[1] "---------------------------------------------------------------------------------------------------"
[1] " "
[1] "Data: 'RAS_lesions_data'"
[1] "Dimensions of 'RAS_lesions_data':"
[1] 56 26
	Fisher's Exact Test for Count Data
data: RAS_lesions_data$LOC_VAR_NAME and RAS_lesions_data$ras
p-value = 0.7241
alternative hypothesis: two.sided
[1] " "
[1] "---------------------------------------------------------------------------------------------------"
[1] "Doing Fisher's exact test for EGFR and subtype..."
[1] "---------------------------------------------------------------------------------------------------"
[1] " "
[1] "Data: 'EGFRdata_wo_SCLC'"
[1] "Dimensions of 'EGFRdata_wo_SCLC':"
[1] 64 25
	Fisher's Exact Test for Count Data
data: EGFRdata_wo_SCLC$LUNG_TYPE_LUMPED and EGFRdata_wo_SCLC$egfr
p-value = 0.112
alternative hypothesis: two.sided
[1] " "
[1] "---------------------------------------------------------------------------------------------------"
[1] "Doing Fisher's exact test for PD-L1 and subtype..."
[1] "---------------------------------------------------------------------------------------------------"
[1] " "
[1] "Data: 'PDL1data_wo_SCLC'"
[1] "Dimensions of 'PDL1data_wo_SCLC':"
[1] 78 25
	Fisher's Exact Test for Count Data
data: PDL1data_wo_SCLC$LUNG_TYPE_LUMPED and PDL1data_wo_SCLC$pdl1
p-value = 0.9891
alternative hypothesis: two.sided
[1] " "
[1] "---------------------------------------------------------------------------------------------------"
[1] "Doing Fisher's exact test for RAS and subtype..."
[1] "---------------------------------------------------------------------------------------------------"
[1] " "
[1] "Data: 'RASdata_wo_SCLC'"
[1] "Dimensions of 'RASdata_wo_SCLC':"
[1] 50 25
	Fisher's Exact Test for Count Data
data: RASdata_wo_SCLC$LUNG_TYPE_LUMPED and RASdata_wo_SCLC$ras
p-value = 0.1183
alternative hypothesis: two.sided
	PDL1-/PDL1+	PDL1-/PDL1++	PDL1+/PDL1++
FRO-PAR	22	45	37
FRO-TEM	15	28	NA
FRO-OCC	20	35	33
FRO-CER	20	32	28
PAR-TEM	17	27	NA
PAR-OCC	22	34	28
PAR-CER	22	31	23
TEM-OCC	15	17	NA
TEM-CER	15	14	NA
OCC-CER	20	21	19
Data used to generate Supplemental Figure S4
	PDL1-/PDL1+	PDL1-/PDL1++	PDL1+/PDL1++
FRO-PAR	0.651703	0.353413	1
FRO-TEM	0.230769	0.00470086	NA
FRO-OCC	1	0.450605	0.230294
FRO-CER	1	0.0492684	0.142333
PAR-TEM	0.514706	0.0407407	NA
PAR-OCC	0.377709	1	0.230918
PAR-CER	0.651703	0.252413	0.137353
TEM-OCC	0.100899	0.0441176	NA
TEM-CER	0.230769	0.258242	NA
OCC-CER	1	0.386997	0.649917

## Sheet: Check_Fig_4_Fisher
	Figure 4 Check
	hmap2=pheatmap(FET_r_all_arr, main="Figure 4: Fisher's Exact Test P-Values for \nCases with One or More Lesions",col=my_palette)
	ORIGINAL
	[1] "Summary data for (almost) all lung specimens:"
	[1] "Table showing p values for each 2x2 Fisher's Extact Test:"
		AC-SCC	AC-NSCLC	AC-SCLC	SCC-NSCLC	SCC-SCLC	NSCLC-SCLC
	FRO-PAR	0.764701	1	0.736771	1	1	1	1
	FRO-TEM	0.150101	0.289237	0.583979	0.0638205	0.127967	1	2
	FRO-OCC	0.0758505	0.773991	1	0.0896022	0.387535	1	3
	FRO-CER	0.151146	0.460853	0.00258988	0.39321	0.00373192	0.00589155	4
	PAR-TEM	0.288409	0.417163	0.31198	0.140867	0.220779	1	5
	PAR-OCC	0.218385	0.751177	1	0.237744	0.349845	1	6
	PAR-CER	0.102748	0.559395	0.040447	0.35436	0.00794568	0.0312607	7
	TEM-OCC	1	0.632983	0.516517	0.614846	0.52381	1	8
	TEM-CER	0.0129242	0.663846	0.0145475	0.0291375	0.000178311	0.291667	9
	OCC-CER	0.00786123	1	0.0435359	0.0572755	0.000118722	0.143236	10
		0	1	2	3	4	5
	-1	4	0	3	1	2	5
	-1	4	0	3	1	2	5
0		SCC-SCLC	AC-SCC	SCC-NSCLC	AC-NSCLC	AC-SCLC	NSCLC-SCLC
1	FRO-PAR	1	0.764701	1	1	0.736771	1
8	TEM-OCC	0.52381	1	0.614846	0.632983	0.516517	1
4	FRO-CER	0.00373192	0.151146	0.39321	0.460853	0.00258988	0.00589155
7	PAR-CER	0.00794568	0.102748	0.35436	0.559395	0.040447	0.0312607
9	TEM-CER	0.000178311	0.0129242	0.0291375	0.663846	0.0145475	0.291667
10	OCC-CER	0.000118722	0.00786123	0.0572755	1	0.0435359	0.143236
3	FRO-OCC	0.387535	0.0758505	0.0896022	0.773991	1	1
6	PAR-OCC	0.349845	0.218385	0.237744	0.751177	1	1
2	FRO-TEM	0.127967	0.150101	0.0638205	0.289237	0.583979	1
5	PAR-TEM	0.220779	0.288409	0.140867	0.417163	0.31198	1
		SCC-SCLC	AC-SCC	SCC-NSCLC	AC-NSCLC	AC-SCLC	NSCLC-SCLC
	FRO-PAR	dark blue	dark blue	dark blue	dark blue	dark blue	dark blue
	TEM-OCC	dark blue	dark blue	dark blue	dark blue	dark blue	dark blue
	FRO-CER	red	white	light blue	dark blue	red	red
	PAR-CER	red	white	light blue	dark blue	red	red
	TEM-CER	red	red	red	dark blue	red	light blue
	OCC-CER	red	red	pink	dark blue	red	white
	FRO-OCC	light blue	pink	pink	dark blue	dark blue	dark blue
	PAR-OCC	light blue	light blue	light blue	dark blue	dark blue	dark blue
	FRO-TEM	white	white	pink	light blue	dark blue	dark blue
	PAR-TEM	light blue	light blue	white	dark blue	light blue	dark blue

## Sheet: Check_Fig_S3_Fisher
	Figure S3 Check
	hmap1=pheatmap(FET_r_arr, main="Supplemental Figure S3: Fisher's Exact Test \nP-Values for Cases with One Lesion Only",col=my_palette)
	ORIGINAL
	[1] "Summary data for patients with only one neuroanatomical location:"
	"Table showing p values for each 2x2 Fisher's Extact Test:"
		AC-SCC	AC-NSCLC	AC-SCLC	SCC-NSCLC	SCC-SCLC	NSCLC-SCLC
	FRO-PAR	1	1	1	1	1	1	1
	FRO-TEM	0.36646	0.680009	1	0.266798	0.505495	1	2
	FRO-OCC	0.143813	0.724971	1	0.103084	0.600032	1	3
	FRO-CER	0.263316	0.593839	0.0012686	0.633364	0.00327407	0.00291828	4
	PAR-TEM	0.320918	0.650358	1	0.242424	0.428571	1	5
	PAR-OCC	0.211466	0.695011	1	0.286131	0.5	1	6
	PAR-CER	0.5791	0.738259	0.0358256	1	0.0970072	0.0686531	7
	TEM-OCC	1	1	1	1	1	1	8
	TEM-CER	0.075318	1	0.0469978	0.190476	0.00490196	0.3	9
	OCC-CER	0.0268862	1	0.0840694	0.102564	0.00167699	0.227273	10
		0	1	2	3	4	5
	-1	4	0	3	1	2	5
	-1	4	2	5	1	0	3
0		SCC-SCLC	AC-SCLC	NSCLC-SCLC	AC-NSCLC	AC-SCC	SCC-NSCLC
9	TEM-CER	0.00490196	0.0469978	0.3	1	0.075318	0.190476
10	OCC-CER	0.00167699	0.0840694	0.227273	1	0.0268862	0.102564
4	FRO-CER	0.00327407	0.0012686	0.00291828	0.593839	0.263316	0.633364
7	PAR-CER	0.0970072	0.0358256	0.0686531	0.738259	0.5791	1
1	FRO-PAR	1	1	1	1	1	1
8	TEM-OCC	1	1	1	1	1	1
3	FRO-OCC	0.600032	1	1	0.724971	0.143813	0.103084
6	PAR-OCC	0.5	1	1	0.695011	0.211466	0.286131
2	FRO-TEM	0.505495	1	1	0.680009	0.36646	0.266798
5	PAR-TEM	0.428571	1	1	0.650358	0.320918	0.242424
		SCC-SCLC	AC-SCLC	NSCLC-SCLC	AC-NSCLC	AC-SCC	SCC-NSCLC
	TEM-CER	red	red	light blue	dark blue	pink	white
	OCC-CER	red	pink	light blue	dark blue	red	white
	FRO-CER	red	red	red	dark blue	light blue	dark blue
	PAR-CER	pink	red	pink	dark blue	dark blue	dark blue
	FRO-PAR	dark blue	dark blue	dark blue	dark blue	dark blue	dark blue
	TEM-OCC	dark blue	dark blue	dark blue	dark blue	dark blue	dark blue
	FRO-OCC	dark blue	dark blue	dark blue	dark blue	white	white
	PAR-OCC	dark blue	dark blue	dark blue	dark blue	light blue	light blue
	FRO-TEM	dark blue	dark blue	dark blue	dark blue	light blue	light blue
	PAR-TEM	dark blue	dark blue	dark blue	dark blue	light blue	light blue

## Sheet: Check_Fig_S4_Fisher
	Figure S4 Check
	ORIGINAL
		PDL1-/PDL1+	PDL1-/PDL1++	PDL1+/PDL1++
	FRO-PAR	0.651703	0.353413	1	1
	FRO-TEM	0.230769	0.00470086	NA	2
	FRO-OCC	1	0.450605	0.230294	3
	FRO-CER	1	0.0492684	0.142333	4
	PAR-TEM	0.514706	0.0407407	NA	5
	PAR-OCC	0.377709	1	0.230918	6
	PAR-CER	0.651703	0.252413	0.137353	7
	TEM-OCC	0.100899	0.0441176	NA	8
	TEM-CER	0.230769	0.258242	NA	9
	OCC-CER	1	0.386997	0.649917	10
		0	1	2
	-1	4	0	3
	-1	0	1	2
0		PDL1-/PDL1+	PDL1-/PDL1++	PDL1+/PDL1++
5	PAR-TEM	0.514706	0.0407407	NA
7	PAR-CER	0.651703	0.252413	0.137353
9	TEM-CER	0.230769	0.258242	NA
2	FRO-TEM	0.230769	0.00470086	NA
8	TEM-OCC	0.100899	0.0441176	NA
6	PAR-OCC	0.377709	1	0.230918
3	FRO-OCC	1	0.450605	0.230294
4	FRO-CER	1	0.0492684	0.142333
1	FRO-PAR	0.651703	0.353413	1
10	OCC-CER	1	0.386997	0.649917
		PDL1-/PDL1+	PDL1-/PDL1++	PDL1+/PDL1++
	PAR-TEM	dark blue	red	dark blue
	PAR-CER	dark blue	light blue	white
	TEM-CER	light blue	light blue	dark blue
	FRO-TEM	light blue	red	dark blue
	TEM-OCC	white	red	dark blue
	PAR-OCC	light blue	dark blue	light blue
	FRO-OCC	dark blue	dark blue	light blue
	FRO-CER	dark blue	red	white
	FRO-PAR	dark blue	light blue	dark blue
	OCC-CER	dark blue	light blue	dark blue
